# Supplementary material for: Geometry Optimization Algorithms in Conjunction with the Machine Learning Potential ANI-2x Facilitate the Structure-Based Virtual Screening and Binding Mode Prediction
Source: Biomolecules. 2024 May 31;14(6):648. doi: 10.3390/biom14060648 (PMC11201553; doi:10.3390/biom14060648)
Supplement: Supplementary file 1 [file biomolecules-14-00648-s001.zip]

Archive with 1 entries (1 files):
- biomolecules-2998379-supplementary.xlsx
