# Supplementary material for: Geometry Optimization Algorithms in Conjunction with the Machine Learning Potential ANI-2x Facilitate the Structure-Based Virtual Screening and Binding Mode Prediction
Source: Biomolecules. 2024 May 31;14(6):648. doi: 10.3390/biom14060648 (PMC11201553; doi:10.3390/biom14060648)
Supplement: Supplementary file 1 [file biomolecules-14-00648-s001.zip › biomolecules-2998379-supplementary.xlsx]

## Sheet: 5-HT2AR
ID	Docking Score(Kcal/mol)	ki (mol/L)	Expt. Binding Free Energy (Kcal/mol)
CHEMBL42	-6.608	10.0041	-10.8798
CHEMBL49	-6.976	1581.33	-7.88933
CHEMBL51	-8.114	0.66875	-12.4776
CHEMBL83	-7.849	1372	-7.9732
CHEMBL85	-7.916	0.527	-12.6183
CHEMBL128	-6.521	688	-8.38088
CHEMBL478	-6.509	83.6867	-9.62519
CHEMBL564	-7.73	6.695	-11.117
CHEMBL715	-7.556	9.52787	-10.9086
CHEMBL726	-8.752	1.458	-12.0173
CHEMBL728	-6.075	2.018	-11.8253
CHEMBL809	-7.151	783.1	-8.30441
CHEMBL1065	-7.502	5.139	-11.2732
CHEMBL6393	-7.179	837.5	-8.26474
CHEMBL6437	-8.221	12.492	-10.7486
CHEMBL6557	-6.838	19	-10.5009
CHEMBL8165	-6.255	152.4	-9.27114
CHEMBL8642	-6.495	2705.5	-7.57214
CHEMBL9446	-8.204	42.66	-10.0232
CHEMBL9616	-7.978	16.98	-10.5673
CHEMBL12264	-6.461	15848.9	-6.528
CHEMBL12624	-7.22	5011.87	-7.208
CHEMBL12713	-9.165	0.725	-12.4299
CHEMBL13086	-5.711	106	-9.48558
CHEMBL14111	-7.807	6309.57	-7.072
CHEMBL14352	-7.454	1000	-8.16
CHEMBL18786	-6.313	19	-10.5009
CHEMBL18972	-6.62	2.485	-11.7024
CHEMBL19589	-7.216	9.6	-10.9041
CHEMBL21724	-7.715	50.12	-9.92798
CHEMBL26687	-5.93	551	-8.51203
CHEMBL26759	-6.477	10000	-6.8
CHEMBL27251	-6.977	469	-8.6072
CHEMBL28607	-6.156	10000	-6.8
CHEMBL38742	-5.983	1040	-8.13683
CHEMBL40341	-6.926	6309.57	-7.072
CHEMBL40584	-8.44	0.49	-12.6613
CHEMBL40699	-8.569	5011.87	-7.208
CHEMBL40879	-5.74	1250	-8.0282
CHEMBL41347	-6.467	5011.93	-7.20799
CHEMBL41806	-6.39	10000	-6.8
CHEMBL42257	-8.045	3981.07	-7.344
CHEMBL42273	-6.015	6309.57	-7.072
CHEMBL42327	-6.786	10000	-6.8
CHEMBL42681	-6.536	31.62	-10.2001
CHEMBL44206	-7.923	3981.07	-7.344
CHEMBL46523	-7.941	20	-10.4706
CHEMBL52592	-8.363	1995.26	-7.752
CHEMBL52783	-7.688	5011.87	-7.208
CHEMBL53939	-8.051	1000	-8.16
CHEMBL55792	-7.753	199.53	-9.11199
CHEMBL55914	-8.76	39.81	-10.064
CHEMBL55969	-8.571	100	-9.52
CHEMBL56050	-6.833	3162.28	-7.48
CHEMBL56232	-8.08	10000	-6.8
CHEMBL58765	-7.784	398.11	-8.704
CHEMBL58845	-6.565	290	-8.89114
CHEMBL59097	-6.446	10000	-6.8
CHEMBL60757	-7.223	30	-10.2311
CHEMBL62919	-8.127	0.215	-13.1479
CHEMBL71907	-7.208	220	-9.05431
CHEMBL74355	-7.35	0.47	-12.6859
CHEMBL75738	-7.579	233	-9.0204
CHEMBL76099	-7.637	626	-8.43666
CHEMBL76781	-7.62	36.655	-10.1128
CHEMBL77234	-7.287	6.5	-11.1344
CHEMBL83081	-9.031	7.5	-11.0499
CHEMBL83894	-8.712	0.15	-13.3605
CHEMBL84888	-7.747	6309.57	-7.072
CHEMBL89070	-6.347	1231	-8.03725
CHEMBL89497	-6.45	1559	-7.89773
CHEMBL90565	-9.402	1000	-8.16
CHEMBL90997	-6.61	1000	-8.16
CHEMBL91205	-8.027	2.66667	-11.6607
CHEMBL91549	-7.291	0.14	-13.4013
CHEMBL91588	-8.279	3881.5	-7.35896
CHEMBL91667	-7.533	7.8	-11.0268
CHEMBL92337	-8.496	86.5	-9.60566
CHEMBL92656	-7.997	251.095	-8.97622
CHEMBL92667	-8.393	21.7	-10.4224
CHEMBL92809	-8.18	10000	-6.8
CHEMBL93154	-8.135	199.53	-9.11199
CHEMBL93321	-7.443	90.5	-9.57896
CHEMBL93862	-9.133	1	-12.24
CHEMBL96312	-7.392	63.1	-9.79196
CHEMBL96471	-8.649	1088	-8.11018
CHEMBL96732	-6.076	102	-9.5083
CHEMBL97158	-8.118	2511.89	-7.616
CHEMBL98965	-8.115	1258.93	-8.024
CHEMBL102347	-6.373	3386.7	-7.4395
CHEMBL103479	-7.743	4800	-7.23351
CHEMBL104308	-8.493	22.8	-10.3932
CHEMBL104903	-7.38	12.5	-10.7482
CHEMBL146233	-6.895	1.8	-11.8928
CHEMBL146448	-8.225	2000	-7.7506
CHEMBL147077	-8.719	30000	-6.15112
CHEMBL148418	-7.501	16	-10.6024
CHEMBL149429	-7.806	1.4	-12.0413
CHEMBL150161	-7.624	158.65	-9.2474
CHEMBL150220	-8.07	2.6	-11.6756
CHEMBL155124	-7.477	977.24	-8.1736
CHEMBL155486	-8.019	10.3165	-10.8616
CHEMBL157910	-6.548	10000	-6.8
CHEMBL158329	-7.829	4000	-7.3412
CHEMBL158780	-8.481	32	-10.193
CHEMBL160893	-8.23	480	-8.59351
CHEMBL161846	-5.678	1000	-8.16
CHEMBL162102	-7.406	7.5	-11.0499
CHEMBL162768	-7.631	0.8	-12.3718
CHEMBL163261	-8.019	3.1	-11.5717
CHEMBL164185	-7.11	1.35	-12.0627
CHEMBL164338	-8.565	51	-9.9177
CHEMBL164471	-8.756	0.670367	-12.4762
CHEMBL166310	-9.314	0.55	-12.5931
CHEMBL177416	-8.093	0.32	-12.913
CHEMBL180010	-8.349	62.4	-9.79855
CHEMBL183776	-6.655	141.25	-9.31602
CHEMBL187739	-6.85	6.2	-11.1623
CHEMBL190584	-6.388	43	-10.0185
CHEMBL190699	-5.676	2.6	-11.6756
CHEMBL191054	-6.289	29.5	-10.241
CHEMBL194312	-8.106	0.18	-13.2528
CHEMBL197170	-7.996	2511.89	-7.616
CHEMBL197381	-7.681	1100	-8.10371
CHEMBL198015	-7.914	10000	-6.8
CHEMBL198192	-8.284	10000	-6.8
CHEMBL198463	-7.799	1.2	-12.1323
CHEMBL198599	-8.277	0.28	-12.9919
CHEMBL198617	-6.469	588	-8.47365
CHEMBL199177	-8.21	6309.57	-7.072
CHEMBL199186	-7.872	22	-10.4143
CHEMBL199775	-6.119	26.5	-10.3044
CHEMBL200104	-6.096	1.8	-11.8928
CHEMBL201117	-7.57	927	-8.20477
CHEMBL202324	-5.353	1158	-8.07336
CHEMBL202795	-6.992	2547	-7.6078
CHEMBL203400	-6.453	1870	-7.7903
CHEMBL210059	-7.647	5011.87	-7.208
CHEMBL210124	-8.365	5011.87	-7.208
CHEMBL210230	-7.041	3.9	-11.4362
CHEMBL210413	-8.073	6.1	-11.172
CHEMBL211980	-7.659	1000	-8.16
CHEMBL213358	-8.371	2511.89	-7.616
CHEMBL213839	-8.643	630.96	-8.432
CHEMBL218607	-7.287	110	-9.46371
CHEMBL220521	-6.575	10000	-6.8
CHEMBL220789	-7.136	10000	-6.8
CHEMBL221866	-7.221	3.2	-11.553
CHEMBL223271	-7.709	10000	-6.8
CHEMBL223440	-6.83	4960	-7.21414
CHEMBL223466	-6.556	2420	-7.63801
CHEMBL223584	-7.32	10000	-6.8
CHEMBL230069	-8.373	125.89	-9.38401
CHEMBL231349	-6.667	15.85	-10.608
CHEMBL233440	-8.375	10000	-6.8
CHEMBL233692	-6.623	1584.89	-7.888
CHEMBL233898	-7.14	1000	-8.16
CHEMBL233899	-7.184	794.33	-8.296
CHEMBL234006	-7.535	6309.57	-7.072
CHEMBL234313	-8.136	6309.57	-7.072
CHEMBL234492	-8.455	1258.93	-8.024
CHEMBL234493	-8.029	3981.07	-7.344
CHEMBL234948	-7.42	158.49	-9.248
CHEMBL238519	-7.679	3981.07	-7.344
CHEMBL238520	-7.833	1995.26	-7.752
CHEMBL238732	-7.412	3162.28	-7.48
CHEMBL238760	-9.453	3.5	-11.5001
CHEMBL240665	-8.473	2.6	-11.6756
CHEMBL240773	-5.516	25000	-6.2588
CHEMBL240886	-8.645	7.7	-11.0344
CHEMBL240887	-9.116	10.4967	-10.8514
CHEMBL241973	-8.029	228	-9.03321
CHEMBL244989	-8.261	65.7	-9.76811
CHEMBL246484	-7.326	2.138	-11.7912
CHEMBL251834	-8.086	0.08	-13.7318
CHEMBL252031	-7.1	0.25	-13.0588
CHEMBL252201	-10.137	0.95	-12.2703
CHEMBL252230	-7.77	0.45	-12.7116
CHEMBL252429	-8.818	1.65	-11.9442
CHEMBL252430	-8.118	0.68	-12.4678
CHEMBL253233	-9.363	4.75	-11.3197
CHEMBL253439	-8.713	0.1	-13.6
CHEMBL253708	-6.453	10000	-6.8
CHEMBL255229	-8.433	72	-9.71403
CHEMBL257503	-7.799	89	-9.58883
CHEMBL260994	-8.594	17.5	-10.5495
CHEMBL263881	-6.761	3.2724	-11.5398
CHEMBL264172	-7.175	9.1	-10.9357
CHEMBL265991	-6.384	2511.89	-7.616
CHEMBL267930	-8.935	2.153	-11.7871
CHEMBL268258	-7.316	1000	-8.16
CHEMBL273345	-8.36	251.19	-8.976
CHEMBL274692	-8.236	10000	-6.8
CHEMBL275451	-7.441	31.62	-10.2001
CHEMBL275475	-7.982	269.15	-8.93521
CHEMBL278685	-9.237	10000	-6.8
CHEMBL280465	-8.822	1584.89	-7.888
CHEMBL282199	-7.989	5002.5	-7.20911
CHEMBL282829	-6.954	627	-8.43572
CHEMBL282971	-8.302	1258.93	-8.024
CHEMBL284092	-6.959	3630	-7.39853
CHEMBL285819	-6.168	10000	-6.8
CHEMBL286739	-7.071	10000	-6.8
CHEMBL288445	-5.986	480	-8.59351
CHEMBL289063	-5.536	630.98	-8.43198
CHEMBL289436	-7.841	3162.28	-7.48
CHEMBL290395	-7.269	2511.94	-7.61599
CHEMBL291510	-7.441	158.49	-9.248
CHEMBL292921	-6.638	195	-9.12555
CHEMBL293760	-6.757	2200	-7.69431
CHEMBL296189	-7.497	158.49	-9.248
CHEMBL297784	-8.012	1808.53	-7.81004
CHEMBL299506	-8.652	630.96	-8.432
CHEMBL301012	-5.963	125.89	-9.38401
CHEMBL308480	-7.67	11.0325	-10.822
CHEMBL309570	-8.046	426	-8.664
CHEMBL309689	-5.96	308114	-4.77535
CHEMBL310620	-6.89	10	-10.88
CHEMBL310844	-8.263	141	-9.31706
CHEMBL310984	-7.19	756	-8.32521
CHEMBL312742	-6.509	12	-10.7723
CHEMBL315480	-6.565	922	-8.20797
CHEMBL318018	-8.247	1995.26	-7.752
CHEMBL321785	-6.342	120.7	-9.40888
CHEMBL323356	-7.489	6309.57	-7.072
CHEMBL329685	-9.36	48.6	-9.94617
CHEMBL330303	-7.162	0.19	-13.2209
CHEMBL333174	-8.345	1.175	-12.1447
CHEMBL339980	-6.167	1000	-8.16
CHEMBL344677	-8.358	780	-8.30675
CHEMBL345803	-6.72	640	-8.4236
CHEMBL346389	-6.8	1678	-7.85428
CHEMBL349151	-6.922	4.2	-11.3924
CHEMBL350567	-7.588	2.7	-11.6533
CHEMBL352194	-8.771	0.7	-12.4507
CHEMBL352648	-7.594	2.5	-11.6988
CHEMBL354951	-6.97	6309.57	-7.072
CHEMBL355202	-6.771	316.23	-8.84
CHEMBL356359	-7.527	1000	-8.16
CHEMBL357807	-7.421	0.36	-12.8434
CHEMBL357995	-7.343	452	-8.62901
CHEMBL358075	-7.704	0.42	-12.7524
CHEMBL360328	-6.78	1391.65	-7.9648
CHEMBL360457	-7.233	9.67	-10.8998
CHEMBL361929	-7.526	290	-8.89114
CHEMBL366164	-8.979	1.6	-11.9624
CHEMBL367045	-7.224	1.1	-12.1837
CHEMBL368816	-7.869	2.7	-11.6533
CHEMBL370128	-8.097	5988	-7.1029
CHEMBL370859	-7.524	122	-9.40255
CHEMBL371289	-7.618	0.22	-13.1343
CHEMBL371899	-6.617	9753	-6.81477
CHEMBL373032	-8.531	5600	-7.14246
CHEMBL374463	-7.228	1040	-8.13683
CHEMBL376456	-6.697	3280	-7.45841
CHEMBL376962	-8.647	6309.57	-7.072
CHEMBL378669	-7.392	0.9	-12.3022
CHEMBL379238	-6.266	1000	-8.16
CHEMBL382618	-6.991	392	-8.71313
CHEMBL383042	-7.526	1568	-7.89433
CHEMBL386215	-7.836	1000	-8.16
CHEMBL391984	-7.337	40.74	-10.0504
CHEMBL393539	-7.678	1995.26	-7.752
CHEMBL395072	-7.478	630.96	-8.432
CHEMBL397112	-8.677	1.8	-11.8928
CHEMBL397543	-6.987	42.66	-10.0232
CHEMBL398525	-7.763	0.65	-12.4944
CHEMBL398618	-8.409	3	-11.5911
CHEMBL398619	-6.901	0.95	-12.2703
CHEMBL402164	-9.201	0.7	-12.4507
CHEMBL403764	-8.064	9	-10.9422
CHEMBL403927	-7.792	51	-9.9177
CHEMBL404065	-5.66	1200	-8.05231
CHEMBL404352	-7.009	10000	-6.8
CHEMBL404372	-6.527	257	-8.96249
CHEMBL404581	-7.657	8.8	-10.9555
CHEMBL404582	-7.602	50	-9.9294
CHEMBL404969	-6.378	17	-10.5666
CHEMBL407909	-7.038	13	-10.725
CHEMBL408579	-6.857	0.78	-12.3868
CHEMBL409662	-6.928	19.4	-10.4886
CHEMBL411663	-8.585	55	-9.87311
CHEMBL417957	-6.561	58	-9.84174
CHEMBL422923	-6.652	6309.57	-7.072
CHEMBL426684	-8.827	398.11	-8.704
CHEMBL427555	-7.809	22	-10.4143
CHEMBL429202	-7.329	74.13	-9.69681
CHEMBL429689	-7.153	130	-9.36504
CHEMBL431298	-7.725	2125.94	-7.71453
CHEMBL438980	-7.71	0.18	-13.2528
CHEMBL440389	-8.393	0.13	-13.445
CHEMBL452861	-6.589	538	-8.52614
CHEMBL458002	-9.132	2.138	-11.7912
CHEMBL458220	-8.852	52.48	-9.90081
CHEMBL459930	-7.963	8.318	-10.9888
CHEMBL463250	-6.747	1700	-7.84659
CHEMBL472774	-5.573	9746.18	-6.81518
CHEMBL472775	-5.184	3384.22	-7.43994
CHEMBL472811	-4.8	1390	-7.9655
CHEMBL472983	-6.529	2090.65	-7.72442
CHEMBL473197	-4.683	109.825	-9.46465
CHEMBL473564	-5.04	959.995	-8.18411
CHEMBL473985	-7.11	1072.26	-8.11879
CHEMBL473988	-7.916	301	-8.86915
CHEMBL473996	-6.682	2790	-7.55398
CHEMBL474174	-6.443	678.54	-8.38906
CHEMBL474372	-6.241	1827.85	-7.80376
CHEMBL478043	-9.099	10000	-6.8
CHEMBL481153	-6.618	2400	-7.64291
CHEMBL483388	-4.068	78	-9.66675
CHEMBL483750	-7.089	2100	-7.72178
CHEMBL484538	-6.353	121	-9.40741
CHEMBL484956	-7.946	3100	-7.49175
CHEMBL494947	-6.778	81.14	-9.64344
CHEMBL496860	-9.378	0.23	-13.1081
CHEMBL497064	-7.811	0.09	-13.6622
CHEMBL497157	-9.037	1367	-7.97535
CHEMBL497963	-7.519	2511.89	-7.616
CHEMBL498048	-7.89	2.3	-11.7481
CHEMBL498729	-7.928	0.46	-12.6986
CHEMBL507727	-7.823	10.4	-10.8568
CHEMBL509451	-7.359	10000	-6.8
CHEMBL514848	-8.749	1.92	-11.8547
CHEMBL519809	-6.19	10000	-6.8
CHEMBL566356	-7.682	1800	-7.81283
CHEMBL567246	-7.629	0.42	-12.7524
CHEMBL567672	-8.848	0.84	-12.343
CHEMBL569251	-9.541	2	-11.8306
CHEMBL569484	-7.531	0.84	-12.343
CHEMBL569519	-8.206	0.15	-13.3605
CHEMBL572721	-7.601	102.33	-9.5064
CHEMBL585142	-7.872	0.91	-12.2957
CHEMBL585899	-8.249	1.4	-12.0413
CHEMBL590077	-7.212	1980	-7.75654
CHEMBL590331	-6.52	600	-8.46171
CHEMBL595457	-7.358	110	-9.46371
CHEMBL596753	-8.737	1	-12.24
CHEMBL598173	-7.697	0.631	-12.512
CHEMBL608151	-6.632	158.49	-9.248
CHEMBL608689	-6.652	1151	-8.07694
CHEMBL609579	-7.216	10000	-6.8
CHEMBL610739	-6.926	1636	-7.86925
CHEMBL1079460	-9.15	0.81	-12.3645
CHEMBL1080907	-8.418	10000	-6.8
CHEMBL1081212	-8.506	10000	-6.8
CHEMBL1081254	-7.532	10000	-6.8
CHEMBL1082473	-6.873	28	-10.2719
CHEMBL1082474	-8.126	1.8	-11.8928
CHEMBL1083751	-7.138	5.1	-11.2777
CHEMBL1084132	-5.913	2511.89	-7.616
CHEMBL1084617	-7.559	4.9	-11.3013
CHEMBL1085628	-7.853	2.2	-11.7743
CHEMBL1085854	-7.377	4.5	-11.3516
CHEMBL1086555	-8.279	4.3	-11.3785
CHEMBL1172812	-7.503	173	-9.19626
CHEMBL1201203	-7.725	6.968	-11.0934
CHEMBL1201353	-6.791	1055	-8.12838
CHEMBL1201756	-7.858	0.911	-12.2951
CHEMBL1209158	-7.324	1000	-8.16
CHEMBL1222623	-8.525	5011.87	-7.208
CHEMBL1222626	-8.111	794.33	-8.296
CHEMBL1224034	-6.504	10000	-6.8
CHEMBL1224104	-5.713	10000	-6.8
CHEMBL1224105	-4.885	10000	-6.8
CHEMBL1242923	-7.351	1029.71	-8.14271
CHEMBL1257492	-6.845	53.4	-9.89054
CHEMBL1257616	-7.978	3.85	-11.4438
CHEMBL1257735	-7.563	17.1	-10.5631
CHEMBL1257968	-7.093	11.2	-10.8131
CHEMBL1257969	-7.425	2.21	-11.7716
CHEMBL1258086	-7.736	52	-9.90624
CHEMBL1258223	-6.447	1776	-7.82076
CHEMBL1258314	-7.619	5.41	-11.2429
CHEMBL1258425	-7.576	5.07	-11.2812
CHEMBL1258452	-5.688	10000	-6.8
CHEMBL1258533	-7.229	14.9	-10.6445
CHEMBL1258650	-8.166	2.68	-11.6577
CHEMBL1258671	-6.178	10000	-6.8
CHEMBL1277216	-7.326	316.23	-8.84
CHEMBL1278113	-9.254	316.23	-8.84
CHEMBL1278114	-9.25	158.49	-9.248
CHEMBL1278115	-9.223	1995.26	-7.752
CHEMBL1403281	-8.112	14	-10.6813
CHEMBL1439099	-7.203	293.79	-8.88347
CHEMBL1580288	-8.954	305.5	-8.86038
CHEMBL1631532	-7.415	199.53	-9.11199
CHEMBL1631540	-8.798	1000	-8.16
CHEMBL1632158	-7.103	6309.57	-7.072
CHEMBL1643900	-8.632	6022	-7.09955
CHEMBL1684028	-8.093	174	-9.19285
CHEMBL1684128	-7.642	100000	-5.44
CHEMBL1774062	-9.013	0.79	-12.3792
CHEMBL1774068	-9.342	31.2	-10.2079
CHEMBL1774083	-8.575	11.7	-10.7873
CHEMBL1774084	-7.924	3.3	-11.5348
CHEMBL1774086	-7.949	0.28	-12.9919
CHEMBL1774385	-7.915	4800	-7.23351
CHEMBL1774539	-7.099	3290	-7.45661
CHEMBL1788231	-7.474	2511.89	-7.616
CHEMBL1802360	-8.617	3.162	-11.5601
CHEMBL1806870	-8.768	2000	-7.7506
CHEMBL1834226	-6.624	1000	-8.16
CHEMBL1940402	-7.71	302	-8.86719
CHEMBL1940414	-7.169	46	-9.97865
CHEMBL1940417	-8.197	23	-10.3881
CHEMBL1946124	-7.744	411.5	-8.68446
CHEMBL1946253	-7.167	510.3	-8.55736
CHEMBL1957810	-8.501	4.3	-11.3785
CHEMBL1957816	-8.605	1.6	-11.9624
CHEMBL2011865	-7.249	17085	-6.48364
CHEMBL2012686	-6.897	10000	-6.8
CHEMBL2022154	-6.284	217.42	-9.06127
CHEMBL2022155	-8.652	1335.19	-7.98926
CHEMBL2022156	-8.52	2182.18	-7.69911
CHEMBL2022277	-8.192	284	-8.90349
CHEMBL2037432	-8.102	4258.6	-7.3042
CHEMBL2037520	-8.232	1558.94	-7.89775
CHEMBL2037524	-7.452	1996	-7.75178
CHEMBL2037526	-7.874	3718.45	-7.38431
CHEMBL2037527	-8.824	10000	-6.8
CHEMBL2037531	-7.61	3.4	-11.5172
CHEMBL2115252	-8.116	100	-9.52
CHEMBL2165137	-7.414	0.6	-12.5417
CHEMBL2179222	-6.471	2374	-7.64935
CHEMBL2179672	-8.465	31.62	-10.2001
CHEMBL2179673	-8.607	794.33	-8.296
CHEMBL2179675	-7.473	251.19	-8.976
CHEMBL2179676	-8.583	10000	-6.8
CHEMBL2179677	-8.468	100	-9.52
CHEMBL2179679	-7.154	1000	-8.16
CHEMBL2179696	-8.213	1000	-8.16
CHEMBL2179698	-6.795	1000	-8.16
CHEMBL2181170	-5.924	10000	-6.8
CHEMBL2204360	-7.565	180	-9.17283
CHEMBL2237152	-9.031	307.555	-8.85643
CHEMBL2237153	-8.699	58.605	-9.83561
CHEMBL2237154	-9.16	421.7	-8.67
CHEMBL2237157	-7.737	27989.8	-6.19208
CHEMBL2237158	-7.565	38815	-5.99896
CHEMBL2237161	-8.096	562.34	-8.5
CHEMBL2326175	-7.4	89	-9.58883
CHEMBL2331791	-6.489	308114	-4.77535
CHEMBL2331792	-5.461	308114	-4.77535
CHEMBL2331793	-5.899	100000	-5.44
CHEMBL2331795	-5.432	308114	-4.77535
CHEMBL2331796	-5.379	308114	-4.77535
CHEMBL2331804	-5.633	308114	-4.77535
CHEMBL2331805	-5.668	308114	-4.77535
CHEMBL2331806	-6.422	100000	-5.44
CHEMBL2331808	-6.095	308114	-4.77535
CHEMBL2337102	-7.822	1280	-8.01419
CHEMBL2337104	-6.587	3180	-7.4767
CHEMBL2337488	-7.556	328	-8.81841
CHEMBL2337495	-7.03	7957	-6.93498
CHEMBL2337498	-6.848	4441	-7.27943
CHEMBL2391541	-2.73	2308.26	-7.66593
CHEMBL2397877	-7.627	85	-9.61599
CHEMBL2397895	-7.025	2710	-7.57116
CHEMBL2397897	-8.155	111	-9.45836
CHEMBL2397900	-7.593	795	-8.2955
CHEMBL2397901	-6.54	396	-8.70713
CHEMBL2397906	-7.632	10000	-6.8
CHEMBL2436555	-6.213	1320.13	-7.99596
CHEMBL3092753	-7.715	1000	-8.16
CHEMBL3093186	-7.533	10000	-6.8
CHEMBL3104516	-8.125	31.62	-10.2001
CHEMBL3104519	-8.896	10.96	-10.8259
CHEMBL3104522	-8.835	6.607	-11.1248
CHEMBL3216126	-8.456	79.43	-9.65602
CHEMBL3217984	-7.327	1.995	-11.8321
CHEMBL3220219	-7.998	7.943	-11.016
CHEMBL3233149	-8.453	3.5	-11.5001
CHEMBL3233406	-7.776	5.8	-11.2017
CHEMBL3233408	-8.268	1000	-8.16
CHEMBL3233412	-8.022	2.5	-11.6988
CHEMBL3233416	-7.494	702	-8.36898
CHEMBL3233417	-9.028	1000	-8.16
CHEMBL3233419	-8.688	4.6	-11.3386
CHEMBL3233423	-8.296	1.7	-11.9266
CHEMBL3233424	-8.023	17	-10.5666
CHEMBL3233429	-8.003	2.9	-11.6111
CHEMBL3233431	-7.946	1.3	-12.085
CHEMBL3260335	-7.226	225	-9.04103
CHEMBL3260795	-9.411	3100	-7.49175
CHEMBL3287395	-6.553	22	-10.4143
CHEMBL3287397	-7.451	240	-9.00291
CHEMBL3287403	-7.864	5.85	-11.1967
CHEMBL3289708	-7.719	8.8	-10.9555
CHEMBL3289944	-7.694	0.4	-12.7812
CHEMBL3289946	-7.355	12	-10.7723
CHEMBL3289951	-7.57	5.5	-11.2331
CHEMBL3289955	-7.85	13	-10.725
CHEMBL3289969	-7.178	290	-8.89114
CHEMBL3289997	-7.508	3.8	-11.4515
CHEMBL3290000	-7.08	9.5	-10.9103
CHEMBL3290004	-8.28	1.8	-11.8928
CHEMBL3290007	-7.944	3.1	-11.5717
CHEMBL3290008	-6.608	0.6	-12.5417
CHEMBL3290009	-8.44	1.6	-11.9624
CHEMBL3321788	-7.715	317	-8.83856
CHEMBL3321789	-7.81	236	-9.01284
CHEMBL3321791	-7.181	509	-8.55886
CHEMBL3321792	-7.886	115	-9.43745
CHEMBL3325901	-7.294	1000	-8.16
CHEMBL3343670	-7.567	1000	-8.16
CHEMBL3350300	-7.226	125.89	-9.38401
CHEMBL3358101	-7.97	40	-10.0612
CHEMBL3358102	-6.284	311	-8.84985
CHEMBL3358492	-7.404	40	-10.0612
CHEMBL3358494	-7.718	392	-8.71313
CHEMBL3358498	-7.906	11	-10.8237
CHEMBL3358500	-8.41	17	-10.5666
CHEMBL3358504	-7.882	69	-9.73917
CHEMBL3358510	-6.662	83	-9.63005
CHEMBL3358512	-7.902	3	-11.5911
CHEMBL3358516	-6.511	240	-9.00291
CHEMBL3402656	-7.753	20	-10.4706
CHEMBL3402660	-7.568	8100	-6.92446
CHEMBL3402668	-8.024	71	-9.72229
CHEMBL3402671	-9.115	80	-9.6518
CHEMBL3402672	-6.186	1300	-8.00504
CHEMBL3402675	-8.416	40	-10.0612
CHEMBL3402678	-7.42	320	-8.833
CHEMBL3403333	-7.013	26540	-6.22349
CHEMBL3403334	-7.057	6836	-7.02467
CHEMBL3403335	-6.925	31530	-6.12174
CHEMBL3403338	-8.061	18130	-6.44858
CHEMBL3403341	-7.673	10150	-6.79121
CHEMBL3403344	-5.966	5264	-7.17901
CHEMBL3409037	-5.971	2148	-7.70843
CHEMBL3577342	-8.651	8000	-6.9318
CHEMBL3577344	-8.853	3600	-7.40343
CHEMBL3590081	-8.245	550	-8.51311
CHEMBL3597635	-10.054	0.33	-12.8948
CHEMBL3609162	-6.443	1359.45	-7.97863
CHEMBL3609174	-7.584	234.77	-9.01593
CHEMBL3613874	-8.201	6.9	-11.0992
CHEMBL3613879	-8.086	5.3	-11.255
CHEMBL3613880	-7.556	0.64	-12.5036
CHEMBL3639415	-6.301	9.1	-10.9357
CHEMBL3642680	-7.64	6.4	-11.1436
CHEMBL3642689	-6.914	2.9	-11.6111
CHEMBL3642691	-6.432	4.4	-11.3649
CHEMBL3642693	-7.697	3.3	-11.5348
CHEMBL3642694	-6.97	8.5	-10.976
CHEMBL3642702	-6.606	1.7	-11.9266
CHEMBL3642703	-7.681	4.3	-11.3785
CHEMBL3642708	-7.235	2.9	-11.6111
CHEMBL3642714	-6.368	9.7	-10.898
CHEMBL3642722	-7.913	11.1	-10.8184
CHEMBL3642724	-8.251	18.8	-10.5071
CHEMBL3642730	-7.055	6.37	-11.1464
CHEMBL3642738	-6.368	11.8	-10.7822
CHEMBL3642744	-6.945	8.15	-11.0008
CHEMBL3642753	-6.503	13.2	-10.716
CHEMBL3642770	-8.329	24.6	-10.3483
CHEMBL3642772	-6.46	29.6	-10.239
CHEMBL3642774	-6.057	25.5	-10.3271
CHEMBL3642775	-7.646	75.9	-9.68287
CHEMBL3642781	-6.616	5.67	-11.2151
CHEMBL3642794	-5.386	4.51	-11.3503
CHEMBL3642800	-6.283	7.82	-11.0252
CHEMBL3642808	-7.778	21.7	-10.4224
CHEMBL3664834	-6.021	15.72	-10.6128
CHEMBL3664837	-6.182	28.54	-10.2606
CHEMBL3664844	-6.654	24.92	-10.3407
CHEMBL3664845	-5.344	4.77	-11.3172
CHEMBL3664846	-6.85	29.06	-10.2499
CHEMBL3664854	-6.185	12.63	-10.7421
CHEMBL3664864	-7.051	4.57	-11.3425
CHEMBL3664866	-6.697	16.92	-10.5694
CHEMBL3664872	-7.806	21.75	-10.4211
CHEMBL3664878	-6.571	3.93	-11.4316
CHEMBL3664883	-7.375	65.55	-9.76946
CHEMBL3676847	-8.522	4.63	-11.3348
CHEMBL3676851	-8.125	3.36	-11.5242
CHEMBL3676857	-7.933	8.06	-11.0074
CHEMBL3676859	-6.878	5.75	-11.2069
CHEMBL3676862	-8.328	5.93	-11.1886
CHEMBL3676868	-7.346	5.96	-11.1857
CHEMBL3676870	-6.788	5.16	-11.2708
CHEMBL3676874	-7.037	5.43	-11.2407
CHEMBL3676880	-8.484	9.69	-10.8986
CHEMBL3676881	-7.244	5.43	-11.2407
CHEMBL3676886	-8.116	9.21	-10.9286
CHEMBL3676888	-8.128	4.41	-11.3636
CHEMBL3676892	-6.824	9.1	-10.9357
CHEMBL3676898	-7.451	9.68	-10.8992
CHEMBL3676900	-7.649	7.89	-11.02
CHEMBL3676905	-6.638	3.77	-11.4562
CHEMBL3676906	-7.297	15.11	-10.6362
CHEMBL3676912	-7.61	8.2	-10.9972
CHEMBL3676914	-8.052	5.11	-11.2765
CHEMBL3676915	-6.465	5.89	-11.1926
CHEMBL3676920	-5.884	7.85	-11.023
CHEMBL3676927	-7.138	5.81	-11.2007
CHEMBL3695354	-7.88	6.8	-11.1078
CHEMBL3695357	-7.016	9	-10.9422
CHEMBL3695363	-7.745	4.2	-11.3924
CHEMBL3695365	-7.256	4.1	-11.4066
CHEMBL3695366	-6.701	34.3	-10.152
CHEMBL3695376	-6.805	19.9	-10.4736
CHEMBL3695379	-6.539	20.4	-10.4589
CHEMBL3695382	-6.75	23.6	-10.3728
CHEMBL3695403	-6.992	86.8	-9.60361
CHEMBL3695422	-7.375	54.5	-9.8785
CHEMBL3695424	-6.848	28.6	-10.2593
CHEMBL3695425	-7.259	56.1	-9.86141
CHEMBL3695428	-6.978	72.9	-9.70669
CHEMBL3695437	-6.747	59.8	-9.82369
CHEMBL3695440	-7.212	107.3	-9.47838
CHEMBL3695441	-5.759	42.8	-10.0212
CHEMBL3695444	-8.33	28.1	-10.2698
CHEMBL3697968	-7.402	24.64	-10.3474
CHEMBL3697970	-7.228	26.76	-10.2986
CHEMBL3697971	-7.201	24.31	-10.3553
CHEMBL3697972	-7.643	19.42	-10.488
CHEMBL3697973	-6.84	27.01	-10.2931
CHEMBL3697975	-6.083	33.96	-10.1579
CHEMBL3697976	-6.531	6.89	-11.1
CHEMBL3697979	-6.067	7.77	-11.029
CHEMBL3697986	-6.869	3.72	-11.4641
CHEMBL3697987	-6.393	4.69	-11.3272
CHEMBL3697994	-8.044	12.32	-10.7568
CHEMBL3697995	-4.982	117.83	-9.42309
CHEMBL3697997	-8.024	13.88	-10.6864
CHEMBL3697998	-7.812	11.42	-10.8016
CHEMBL3698008	-6.313	15.63	-10.6162
CHEMBL3698012	-5.952	6.27	-11.1557
CHEMBL3698021	-6.364	45.33	-9.98732
CHEMBL3735434	-7.329	919	-8.20989
CHEMBL3735643	-7.272	2234	-7.68525
CHEMBL3745975	-6.911	1928	-7.77225
CHEMBL3746771	-6.996	557	-8.50564
CHEMBL3746806	-5.748	1254	-8.02632
CHEMBL3752900	-3.775	5203.69	-7.18582
CHEMBL3769968	-6.841	1578.94	-7.89022
CHEMBL3770981	-6.875	1541	-7.90459
CHEMBL3771331	-6.039	1313	-7.99916
CHEMBL3814821	-8.75	125	-9.3882
CHEMBL3817898	-6.95	2565.48	-7.60353
CHEMBL3818710	-7.418	1778.64	-7.81988
CHEMBL3819403	-8.43	1076.76	-8.11632
CHEMBL3890841	-7.182	1864.55	-7.79202
CHEMBL3897499	-7.979	10000	-6.8
CHEMBL3899832	-8.7	7470000	-2.89228
CHEMBL3902496	-7.009	1.1	-12.1837
CHEMBL3904817	-6.712	10000	-6.8
CHEMBL3910962	-6.47	7.86	-11.0222
CHEMBL3913691	-6.995	0.63	-12.5129
CHEMBL3914002	-6.876	10000	-6.8
CHEMBL3914241	-6.6	3.3	-11.5348
CHEMBL3915293	-7.578	2.795	-11.6329
CHEMBL3928983	-6.85	10000	-6.8
CHEMBL3931423	-7.153	2.224	-11.7679
CHEMBL3931747	-6.294	10000	-6.8
CHEMBL3933256	-7.125	8.1	-11.0045
CHEMBL3934933	-7.221	7.848	-11.0231
CHEMBL3935339	-8.36	1.585	-11.968
CHEMBL3938210	-6.605	0.29	-12.9711
CHEMBL3940712	-7.827	0.91	-12.2957
CHEMBL3947276	-7.574	6.31	-11.152
CHEMBL3947704	-6.862	21.22	-10.4356
CHEMBL3951793	-5.851	19	-10.5009
CHEMBL3954263	-8.408	3.181	-11.5565
CHEMBL3955519	-7.19	10000	-6.8
CHEMBL3956720	-7.296	0.35	-12.8601
CHEMBL3962525	-7.36	0.87	-12.3223
CHEMBL3963228	-8.322	12.92	-10.7287
CHEMBL3964426	-6.396	8.31	-10.9893
CHEMBL3965582	-7.25	2.45	-11.7107
CHEMBL3966201	-7.367	2.701	-11.6531
CHEMBL3966657	-8.737	2.459	-11.7086
CHEMBL3966842	-7.135	0.3	-12.9511
CHEMBL3967613	-7.013	10000	-6.8
CHEMBL3970041	-6.392	10000	-6.8
CHEMBL3973600	-6.018	1.724	-11.9183
CHEMBL3976121	-6.222	10000	-6.8
CHEMBL3980954	-5.896	2.483	-11.7028
CHEMBL3983143	-8.198	10000	-6.8
CHEMBL3985712	-7.856	10000	-6.8
CHEMBL3986005	-7.838	1.714	-11.9217
CHEMBL4060403	-7.034	6.3	-11.1529
CHEMBL4062602	-8.505	2.696	-11.6542
CHEMBL4064186	-8.008	39	-10.0762
CHEMBL4064742	-7.587	2000	-7.7506
CHEMBL4065797	-6.711	3700	-7.38725
CHEMBL4068561	-6.935	10200	-6.7883
CHEMBL4068702	-6.666	1500	-7.92052
CHEMBL4068850	-7.747	10000	-6.8
CHEMBL4070091	-7.346	380	-8.73149
CHEMBL4072785	-6.41	20000	-6.3906
CHEMBL4079301	-8.044	410	-8.68661
CHEMBL4082456	-7.845	286	-8.89934
CHEMBL4083239	-9.655	2200	-7.69431
CHEMBL4084690	-7.798	2300	-7.66805
CHEMBL4087217	-6.294	20000	-6.3906
CHEMBL4089427	-8.33	156	-9.25735
CHEMBL4091507	-9.228	9000	-6.86223
CHEMBL4095881	-7.336	1000	-8.16
CHEMBL4102628	-8.042	3400	-7.43719
CHEMBL4112661	-7.436	13.21	-10.7156

## Sheet: A2AR
ID	Docking Score(Kcal/mol)	ki (mol/L)	Expt. Binding Free Energy (Kcal/mol)
CHEMBL44	-9.489	9792	-6.81241
CHEMBL81	-9.816	1185	-8.05974
CHEMBL104	-8.814	7136	-6.9993
CHEMBL113	-7.994	19065	-6.41888
CHEMBL183	-8.721	261.609	-8.95199
CHEMBL190	-7.517	10165.8	-6.79029
CHEMBL193	-4.589	96133.3	-5.46329
CHEMBL945	-6.859	8960	-6.86486
CHEMBL7327	-8.664	1300	-8.00504
CHEMBL7334	-8.324	3500	-7.42007
CHEMBL7909	-8.458	10000	-6.8
CHEMBL16677	-8.634	14.0195	-10.6804
CHEMBL16687	-10.483	0.7815	-12.3856
CHEMBL16867	-10.498	0.325	-12.9038
CHEMBL16931	-8.313	39	-10.0762
CHEMBL17127	-9.914	1.6425	-11.9469
CHEMBL20445	-11.108	22	-10.4143
CHEMBL21541	-11.349	156	-9.25735
CHEMBL21654	-10.215	3485	-7.4226
CHEMBL22202	-11.026	0.12	-13.4923
CHEMBL22241	-9.646	1	-12.24
CHEMBL22500	-9.857	4.8	-11.3135
CHEMBL23745	-10.758	1.31	-12.0805
CHEMBL32229	-9.64	1000	-8.16
CHEMBL32289	-8.099	1000	-8.16
CHEMBL32478	-8.51	1000	-8.16
CHEMBL32591	-6.748	1000	-8.16
CHEMBL32598	-8.699	1000	-8.16
CHEMBL32697	-9.298	1000	-8.16
CHEMBL32750	-7.124	1000	-8.16
CHEMBL32757	-6.89	1000	-8.16
CHEMBL34097	-8.602	1000	-8.16
CHEMBL36734	-8.965	10800	-6.75454
CHEMBL42442	-7.769	844	-8.26017
CHEMBL52735	-8.678	10000	-6.8
CHEMBL63783	-8.553	100000	-5.44
CHEMBL65271	-8.718	1041.67	-8.13589
CHEMBL78659	-9.186	1136	-8.08469
CHEMBL81863	-8.097	811	-8.28373
CHEMBL87496	-7.733	77633.3	-5.58953
CHEMBL94538	-7.916	2566.67	-7.60326
CHEMBL95384	-8.461	326.667	-8.82082
CHEMBL96617	-8.049	10000	-6.8
CHEMBL97037	-8.245	7333.33	-6.98319
CHEMBL97344	-7.684	10000	-6.8
CHEMBL97760	-8.198	216.667	-9.06332
CHEMBL97904	-9.227	10000	-6.8
CHEMBL98023	-7.976	100000	-5.44
CHEMBL98849	-9.621	100000	-5.44
CHEMBL98958	-7.375	100000	-5.44
CHEMBL98973	-10.536	100000	-5.44
CHEMBL99169	-9.691	380	-8.73149
CHEMBL99554	-9.109	100000	-5.44
CHEMBL100347	-8.85	13000	-6.64504
CHEMBL100389	-7.573	250000	-4.8988
CHEMBL100513	-11.113	100000	-5.44
CHEMBL100810	-8.007	52800	-5.81722
CHEMBL100909	-7.6	292000	-4.80708
CHEMBL100992	-9.398	100000	-5.44
CHEMBL101391	-6.604	4500	-7.27163
CHEMBL101525	-8.872	58000	-5.76174
CHEMBL102035	-7.36	2140	-7.71064
CHEMBL102491	-8.363	10000	-6.8
CHEMBL104115	-8.933	3800	-7.37149
CHEMBL113142	-9.621	5.11971	-11.2754
CHEMBL116827	-10.308	1049	-8.13175
CHEMBL118923	-7.2	103.333	-9.50063
CHEMBL124345	-8.596	28	-10.2719
CHEMBL130830	-9.917	0.1	-13.6
CHEMBL135719	-6.67	55	-9.87311
CHEMBL136689	-9.789	3.36343	-11.5236
CHEMBL137879	-10.501	1.93333	-11.8506
CHEMBL137950	-7.645	106.667	-9.48188
CHEMBL142562	-8.397	248	-8.98355
CHEMBL142926	-8.87	1025	-8.14542
CHEMBL147582	-8.84	3200	-7.473
CHEMBL164381	-8.368	140	-9.32127
CHEMBL164647	-7.203	133	-9.35156
CHEMBL164685	-7.125	60	-9.82171
CHEMBL165083	-8.146	576	-8.48583
CHEMBL165620	-8.249	50	-9.9294
CHEMBL166301	-6.78	667	-8.39919
CHEMBL166939	-9.229	70	-9.73067
CHEMBL167001	-8.175	700	-8.37067
CHEMBL167025	-6.887	5200	-7.18624
CHEMBL167703	-7.728	1200	-8.05231
CHEMBL168334	-9.511	10	-10.88
CHEMBL168912	-8.831	1000	-8.16
CHEMBL174850	-10.305	7	-11.0907
CHEMBL181400	-9.121	5000	-7.2094
CHEMBL188343	-9.175	10000	-6.8
CHEMBL188482	-7.181	3300	-7.45482
CHEMBL188506	-6.846	1000	-8.16
CHEMBL190472	-7.35	1000	-8.16
CHEMBL190612	-9.629	1000	-8.16
CHEMBL192198	-8.734	10000	-6.8
CHEMBL192615	-8.769	10000	-6.8
CHEMBL193421	-7.292	2515	-7.61527
CHEMBL193761	-10.594	6.8	-11.1078
CHEMBL194704	-8.76	375	-8.73932
CHEMBL195410	-8.285	7.7	-11.0344
CHEMBL195503	-8.917	3.1	-11.5717
CHEMBL196306	-7.496	520	-8.54624
CHEMBL197148	-9.447	8.7	-10.9623
CHEMBL197669	-9.323	7.42	-11.0563
CHEMBL197963	-7.404	10000	-6.8
CHEMBL198191	-9.551	933.25	-8.2008
CHEMBL198345	-9.373	4073.8	-7.3304
CHEMBL198779	-7.975	833	-8.26792
CHEMBL199326	-9.08	40.74	-10.0504
CHEMBL199354	-8.555	302	-8.86719
CHEMBL199583	-7.185	69.18	-9.73763
CHEMBL199611	-8.502	47.86	-9.95524
CHEMBL200012	-8.826	3715.35	-7.3848
CHEMBL200230	-6.528	5000	-7.2094
CHEMBL200370	-7.502	2500	-7.6188
CHEMBL200451	-8.257	1700	-7.84659
CHEMBL200480	-7.38	10000	-6.8
CHEMBL200747	-6.718	5000	-7.2094
CHEMBL200779	-7.307	1100	-8.10371
CHEMBL201028	-8.551	46.77	-9.96884
CHEMBL201127	-8.839	66.07	-9.76479
CHEMBL201329	-8.991	323.59	-8.82641
CHEMBL201594	-8.229	89.13	-9.58797
CHEMBL201679	-9.173	245.47	-8.9896
CHEMBL201749	-9.062	79.43	-9.65602
CHEMBL202767	-8.173	38.9	-10.0777
CHEMBL202828	-8.723	245.47	-8.9896
CHEMBL204366	-5.403	1107	-8.09996
CHEMBL205225	-7.1	4963	-7.21379
CHEMBL207824	-8.722	55	-9.87311
CHEMBL208238	-5.893	680	-8.38779
CHEMBL209217	-8.109	570	-8.49201
CHEMBL217179	-7.908	1070	-8.12004
CHEMBL217541	-7.223	132	-9.35602
CHEMBL218837	-6.569	5000	-7.2094
CHEMBL220287	-8.824	290	-8.89114
CHEMBL221343	-9.288	230	-9.02805
CHEMBL222384	-7.612	113.5	-9.44521
CHEMBL223451	-7.355	1388	-7.96635
CHEMBL223456	-5.792	14700	-6.57245
CHEMBL224874	-6.774	2	-11.8306
CHEMBL231677	-7.764	5000	-7.2094
CHEMBL232512	-8.085	5000	-7.2094
CHEMBL235295	-7.52	10000	-6.8
CHEMBL235296	-5.459	10000	-6.8
CHEMBL235512	-9.43	10000	-6.8
CHEMBL235935	-8.529	625	-8.4376
CHEMBL239809	-9.542	1.1	-12.1837
CHEMBL240030	-10.763	1.3	-12.085
CHEMBL240277	-7.64	100000	-5.44
CHEMBL240278	-8.814	100000	-5.44
CHEMBL240487	-7.627	100000	-5.44
CHEMBL240625	-9.25	0.6	-12.5417
CHEMBL240647	-9.459	2.2	-11.7743
CHEMBL240846	-9.594	0.6	-12.5417
CHEMBL241110	-9.411	1.4	-12.0413
CHEMBL245847	-10.493	1.7	-11.9266
CHEMBL246053	-9.384	0.7	-12.4507
CHEMBL246261	-9.125	0.4	-12.7812
CHEMBL251873	-7.428	3800	-7.37149
CHEMBL251875	-7.585	5000	-7.2094
CHEMBL252171	-8.159	2	-11.8306
CHEMBL252272	-7.816	5000	-7.2094
CHEMBL252345	-7.425	1.6	-11.9624
CHEMBL253317	-6.435	0.3	-12.9511
CHEMBL253753	-7.567	391	-8.71464
CHEMBL254693	-6.96	100000	-5.44
CHEMBL255859	-8.103	11	-10.8237
CHEMBL255939	-8.841	2086	-7.72573
CHEMBL255951	-7.719	0.8	-12.3718
CHEMBL256124	-8.165	0.3	-12.9511
CHEMBL256153	-8.619	119	-9.41726
CHEMBL256382	-7.698	1	-12.24
CHEMBL256467	-8.552	20.1	-10.4677
CHEMBL256755	-7.925	1.2	-12.1323
CHEMBL257982	-10.018	12	-10.7723
CHEMBL257984	-8.112	1322	-7.99513
CHEMBL258006	-9.083	9	-10.9422
CHEMBL258181	-9.737	4	-11.4212
CHEMBL258836	-7.712	102	-9.5083
CHEMBL259164	-8.871	17	-10.5666
CHEMBL259323	-8.12	2.1	-11.8018
CHEMBL259337	-8.32	13	-10.725
CHEMBL259392	-8.707	339	-8.79893
CHEMBL259442	-8.539	6.6	-11.1254
CHEMBL259532	-9	69.5	-9.7349
CHEMBL259704	-7.407	159	-9.2461
CHEMBL260146	-10.488	1	-12.24
CHEMBL260180	-9.149	588.84	-8.4728
CHEMBL260331	-8.539	1000	-8.16
CHEMBL260490	-8.472	231	-9.02549
CHEMBL260495	-8.487	707.95	-8.364
CHEMBL260667	-8.679	58	-9.84174
CHEMBL261085	-8.453	45.5	-9.9851
CHEMBL261203	-10.259	1.06667	-12.2019
CHEMBL261534	-8.624	6	-11.1817
CHEMBL262352	-8.507	309.03	-8.8536
CHEMBL263372	-7.506	63.1	-9.79196
CHEMBL265212	-8.008	261	-8.95337
CHEMBL265464	-9.081	6493	-7.05507
CHEMBL266094	-9.2	8500	-6.89599
CHEMBL270655	-8.68	1	-12.24
CHEMBL270761	-7.849	27	-10.2933
CHEMBL271055	-7.749	5	-11.2894
CHEMBL273094	-9.645	23.621	-10.3723
CHEMBL273807	-9.288	473.483	-8.60159
CHEMBL274274	-9.818	6.5	-11.1344
CHEMBL275427	-9.7	188.775	-9.14472
CHEMBL276738	-9.658	20	-10.4706
CHEMBL278805	-9.681	0.59	-12.5516
CHEMBL278812	-11.056	1.1	-12.1837
CHEMBL279254	-10.618	4.63	-11.3348
CHEMBL279898	-8.495	56650	-5.77565
CHEMBL280888	-10.726	2.1	-11.8018
CHEMBL282888	-10.813	0.19	-13.2209
CHEMBL283319	-5.324	1000	-8.16
CHEMBL284969	-6.658	1478	-7.92924
CHEMBL285819	-8.739	150	-9.28052
CHEMBL286420	-9.005	1000	-8.16
CHEMBL289982	-10.547	4570	-7.26251
CHEMBL290105	-7.778	1000	-8.16
CHEMBL294223	-8.875	3548.13	-7.412
CHEMBL294590	-9.023	1800	-7.81283
CHEMBL300624	-10.62	9.1	-10.9357
CHEMBL302376	-8.641	417.8	-8.67548
CHEMBL307748	-9.962	3.3	-11.5348
CHEMBL309490	-9.769	22600	-6.31841
CHEMBL316630	-8.178	520	-8.54624
CHEMBL316729	-9.314	100000	-5.44
CHEMBL317052	-9.567	211881	-4.99651
CHEMBL317053	-8.99	100000	-5.44
CHEMBL317411	-8.882	10000	-6.8
CHEMBL318264	-10.596	100000	-5.44
CHEMBL318483	-7.831	1120	-8.09306
CHEMBL318732	-9.519	980	-8.17193
CHEMBL319387	-9.667	5.7	-11.212
CHEMBL319949	-9.304	100000	-5.44
CHEMBL320805	-9.831	171	-9.20313
CHEMBL322250	-10.664	119	-9.41726
CHEMBL323074	-5.958	21700	-6.34241
CHEMBL324735	-7.211	381	-8.72994
CHEMBL328642	-9.314	100000	-5.44
CHEMBL329293	-8.266	910	-8.2157
CHEMBL329712	-9.36	380	-8.73149
CHEMBL331372	-7.302	71.4414	-9.71863
CHEMBL337080	-8.814	0.05	-14.0094
CHEMBL341777	-6.784	40	-10.0612
CHEMBL342059	-10.19	2.8	-11.6319
CHEMBL342906	-7.678	200.667	-9.10863
CHEMBL344706	-10.591	2.52333	-11.6933
CHEMBL348975	-8.866	30	-10.2311
CHEMBL349954	-8.309	31	-10.2117
CHEMBL353319	-8.06	1200	-8.05231
CHEMBL354161	-7.073	695	-8.3749
CHEMBL354321	-8.993	40	-10.0612
CHEMBL359463	-10.789	1.1	-12.1837
CHEMBL365172	-8.43	4160	-7.31803
CHEMBL367773	-6.506	297	-8.87705
CHEMBL369573	-9.983	0.1	-13.6
CHEMBL373026	-10.087	1	-12.24
CHEMBL373090	-10.245	1000	-8.16
CHEMBL373827	-8.959	31	-10.2117
CHEMBL374028	-7.638	1400	-7.96127
CHEMBL374151	-8.057	500	-8.5694
CHEMBL375501	-8.596	1000	-8.16
CHEMBL375619	-7.627	1820	-7.8063
CHEMBL376920	-8.581	118	-9.42224
CHEMBL378598	-7.999	1400	-7.96127
CHEMBL378959	-9.641	66	-9.76542
CHEMBL380770	-8.3	10000	-6.8
CHEMBL382234	-8.563	158.49	-9.248
CHEMBL383643	-9.306	143	-9.30874
CHEMBL388458	-9.825	486	-8.58617
CHEMBL391029	-7.166	9700	-6.81799
CHEMBL391030	-7.532	100000	-5.44
CHEMBL392149	-6.854	53195	-5.81282
CHEMBL392168	-7.593	0.9	-12.3022
CHEMBL392475	-9.353	0.8	-12.3718
CHEMBL392720	-7.543	100000	-5.44
CHEMBL393295	-8.49	5000	-7.2094
CHEMBL395472	-9.115	0.9	-12.3022
CHEMBL398083	-8.884	4.6	-11.3386
CHEMBL398272	-7.598	0.9	-12.3022
CHEMBL398787	-5.846	4800	-7.23351
CHEMBL398788	-7.876	120.1	-9.41182
CHEMBL399214	-7.209	5000	-7.2094
CHEMBL399621	-8.103	1480	-7.92844
CHEMBL399774	-6.958	10000	-6.8
CHEMBL400190	-6.352	100000	-5.44
CHEMBL400214	-9.493	1.4	-12.0413
CHEMBL400414	-7.87	4000	-7.3412
CHEMBL400782	-6.935	100000	-5.44
CHEMBL401321	-7.262	0.6	-12.5417
CHEMBL401895	-8.242	0.4	-12.7812
CHEMBL401973	-9.271	2	-11.8306
CHEMBL402071	-8.817	1	-12.24
CHEMBL402398	-8.359	2	-11.8306
CHEMBL402409	-7.186	2	-11.8306
CHEMBL403252	-9.379	4	-11.4212
CHEMBL403525	-9.023	1	-12.24
CHEMBL403845	-8.85	0.5	-12.6494
CHEMBL404447	-8.188	261	-8.95337
CHEMBL405027	-8.171	1384	-7.96805
CHEMBL405567	-8.25	60	-9.82171
CHEMBL406298	-8.973	14	-10.6813
CHEMBL406788	-9.257	169	-9.21007
CHEMBL406932	-8.692	11	-10.8237
CHEMBL407049	-9.171	4	-11.4212
CHEMBL407204	-8.978	10000	-6.8
CHEMBL407307	-7.496	1.4	-12.0413
CHEMBL407650	-7.872	1.6	-11.9624
CHEMBL407711	-7.156	1000	-8.16
CHEMBL408185	-8.815	604.465	-8.45734
CHEMBL409229	-8.311	2.5	-11.6988
CHEMBL409460	-6.155	1.5	-12.0005
CHEMBL409547	-9.075	30	-10.2311
CHEMBL409682	-10.214	2	-11.8306
CHEMBL409685	-8.976	1000	-8.16
CHEMBL409700	-8.078	6	-11.1817
CHEMBL409725	-9.061	616.6	-8.4456
CHEMBL409915	-10.181	1	-12.24
CHEMBL410095	-8.298	1181	-8.06174
CHEMBL410445	-7.268	372	-8.74406
CHEMBL411034	-9.812	1	-12.24
CHEMBL411319	-5.484	158.49	-9.248
CHEMBL411685	-7.845	2534	-7.61082
CHEMBL412063	-8.292	131.83	-9.35678
CHEMBL415697	-8.547	10000	-6.8
CHEMBL418797	-7.969	2100	-7.72178
CHEMBL423542	-10.729	0.166667	-13.2983
CHEMBL424827	-7.406	13.25	-10.7138
CHEMBL426565	-8.76	333.2	-8.80912
CHEMBL429125	-8.468	0.2	-13.1906
CHEMBL429512	-9.153	398.11	-8.704
CHEMBL430230	-7.663	32.9	-10.1766
CHEMBL431770	-10.141	54.3664	-9.87995
CHEMBL433235	-7.748	1000	-8.16
CHEMBL437301	-8.153	3500	-7.42007
CHEMBL438071	-9.334	426.58	-8.6632
CHEMBL438306	-8.178	2500	-7.6188
CHEMBL442333	-8.267	3150	-7.4823
CHEMBL442338	-9.576	4	-11.4212
CHEMBL443495	-10.463	100000	-5.44
CHEMBL445974	-7.956	3900	-7.35615
CHEMBL446698	-9.31	39000	-5.99615
CHEMBL447192	-9.23	19	-10.5009
CHEMBL447623	-6.82	100000	-5.44
CHEMBL447664	-7.701	1.3	-12.085
CHEMBL449346	-6.61	100000	-5.44
CHEMBL456287	-8.323	4.2	-11.3924
CHEMBL457015	-8.674	468	-8.60847
CHEMBL457578	-8.423	78	-9.66675
CHEMBL457580	-7.07	1867	-7.79124
CHEMBL458224	-7.641	9.85	-10.8889
CHEMBL458558	-8.121	100000	-5.44
CHEMBL459312	-8.2	194	-9.12859
CHEMBL459322	-8.165	1.5	-12.0005
CHEMBL460975	-7.673	1.5	-12.0005
CHEMBL461650	-8.234	8.8	-10.9555
CHEMBL462488	-7.742	2.3	-11.7481
CHEMBL464438	-9.843	1000	-8.16
CHEMBL464859	-8.423	51.1189	-9.91633
CHEMBL465090	-9.237	1000	-8.16
CHEMBL465338	-9.082	50	-9.9294
CHEMBL466850	-6.711	100000	-5.44
CHEMBL469488	-7.676	5.9	-11.1916
CHEMBL469520	-7.619	2	-11.8306
CHEMBL469673	-7.832	2.5	-11.6988
CHEMBL469963	-9.271	2	-11.8306
CHEMBL471553	-9.388	2	-11.8306
CHEMBL472110	-9.426	2	-11.8306
CHEMBL472111	-9.752	0.7	-12.4507
CHEMBL472147	-7.327	100000	-5.44
CHEMBL472460	-9.893	1	-12.24
CHEMBL472684	-8.204	600	-8.46171
CHEMBL472883	-8.307	700	-8.37067
CHEMBL473839	-8.344	208	-9.08743
CHEMBL474623	-6.35	100000	-5.44
CHEMBL475023	-8.162	9600	-6.82411
CHEMBL475030	-6.702	100000	-5.44
CHEMBL475445	-10.005	1.6	-11.9624
CHEMBL475456	-7.289	100000	-5.44
CHEMBL475592	-6.922	40	-10.0612
CHEMBL477445	-7.574	2160	-7.70514
CHEMBL479784	-9.105	1.8	-11.8928
CHEMBL480556	-5.558	2.8	-11.6319
CHEMBL480568	-7.878	1.5	-12.0005
CHEMBL480756	-9.241	2.5	-11.6988
CHEMBL481737	-9.556	2.8	-11.6319
CHEMBL481956	-9.568	2.7	-11.6533
CHEMBL482078	-8.26	1.1	-12.1837
CHEMBL482161	-11.57	3	-11.5911
CHEMBL482329	-7.487	1.8	-11.8928
CHEMBL484900	-8.448	278	-8.9161
CHEMBL485972	-8.825	0.72	-12.434
CHEMBL486131	-8.473	4	-11.4212
CHEMBL486478	-8.71	22.7	-10.3958
CHEMBL486552	-9.525	2	-11.8306
CHEMBL486719	-8.295	1000	-8.16
CHEMBL486950	-8.564	0.96	-12.2641
CHEMBL487754	-6.939	2050	-7.73601
CHEMBL487766	-8.724	120	-9.41231
CHEMBL488151	-8.835	400	-8.7012
CHEMBL488541	-5.645	271	-8.93116
CHEMBL489226	-6.926	100000	-5.44
CHEMBL489428	-6.013	100000	-5.44
CHEMBL489628	-6.258	100000	-5.44
CHEMBL494759	-7.657	8500	-6.89599
CHEMBL503566	-8.102	100000	-5.44
CHEMBL504812	-8.302	2	-11.8306
CHEMBL505787	-9.705	2.2	-11.7743
CHEMBL506511	-8.494	4	-11.4212
CHEMBL508451	-7.234	3.7	-11.4672
CHEMBL510282	-8.173	100000	-5.44
CHEMBL510907	-7.588	8500	-6.89599
CHEMBL511118	-7.811	67	-9.75654
CHEMBL511446	-9.816	5	-11.2894
CHEMBL511714	-9.24	1000	-8.16
CHEMBL512388	-8.76	2450	-7.63073
CHEMBL513009	-9.143	4	-11.4212
CHEMBL513030	-9.89	6.2	-11.1623
CHEMBL513135	-8.669	132	-9.35602
CHEMBL513203	-8.38	4	-11.4212
CHEMBL515330	-6.081	100000	-5.44
CHEMBL515883	-9.064	10000	-6.8
CHEMBL516770	-7.892	1.6	-11.9624
CHEMBL519271	-9.857	1	-12.24
CHEMBL519549	-8.605	7.4	-11.0578
CHEMBL520212	-8.493	100000	-5.44
CHEMBL521029	-7.36	3	-11.5911
CHEMBL521223	-9.699	1.9	-11.8609
CHEMBL521356	-7.452	0.56	-12.5825
CHEMBL521438	-9.066	0.5	-12.6494
CHEMBL522268	-8.757	9	-10.9422
CHEMBL523934	-7.067	100000	-5.44
CHEMBL534489	-8.59	155	-9.26115
CHEMBL540656	-8.988	100000	-5.44
CHEMBL541164	-8.499	100000	-5.44
CHEMBL549563	-6.719	3630	-7.39853
CHEMBL555047	-8.687	1470	-7.93245
CHEMBL556083	-10.845	3.5	-11.5001
CHEMBL556264	-8.445	5011.87	-7.208
CHEMBL560904	-9.782	2.6	-11.6756
CHEMBL560967	-10.232	208.93	-9.0848
CHEMBL561167	-9.06	338.84	-8.79921
CHEMBL561168	-8.669	398.11	-8.704
CHEMBL564676	-6.794	3410	-7.43545
CHEMBL564680	-9.109	218.78	-9.05759
CHEMBL565192	-9.289	229.09	-9.03039
CHEMBL567012	-8.093	1340	-7.98714
CHEMBL571672	-9.813	9.4	-10.9165
CHEMBL572386	-6.899	5.75	-11.2069
CHEMBL572393	-7.486	40000	-5.9812
CHEMBL572411	-9.91	0.43	-12.7385
CHEMBL573088	-8.101	89.9	-9.58289
CHEMBL574061	-7.191	131	-9.36051
CHEMBL574502	-6.193	16.1	-10.5987
CHEMBL576185	-6.488	1.86	-11.8735
CHEMBL576395	-7.608	1640	-7.86781
CHEMBL576447	-9.243	150	-9.28052
CHEMBL589080	-7.916	10000	-6.8
CHEMBL590718	-8.139	39	-10.0762
CHEMBL591926	-9.855	100000	-5.44
CHEMBL592246	-8.673	229	-9.03062
CHEMBL592679	-9.069	6250	-7.0776
CHEMBL593259	-8.577	18	-10.5328
CHEMBL593508	-9.148	9	-10.9422
CHEMBL593572	-8.496	691.83	-8.3776
CHEMBL593975	-9.072	9	-10.9422
CHEMBL594455	-9.146	5.5	-11.2331
CHEMBL594906	-8.783	24	-10.3629
CHEMBL595864	-8.566	1789	-7.81645
CHEMBL596074	-9.136	123	-9.39773
CHEMBL596308	-9.331	2	-11.8306
CHEMBL596346	-10.449	489.78	-8.5816
CHEMBL596460	-6.192	161	-9.23872
CHEMBL600388	-10.363	100000	-5.44
CHEMBL600416	-8.612	100000	-5.44
CHEMBL600593	-8.545	100000	-5.44
CHEMBL600818	-9.321	100000	-5.44
CHEMBL600861	-9.469	100000	-5.44
CHEMBL601021	-6.86	100000	-5.44
CHEMBL601207	-9.539	100000	-5.44
CHEMBL601224	-8.64	100000	-5.44
CHEMBL601515	-9.232	7.9	-11.0192
CHEMBL601628	-11.202	120000	-5.33231
CHEMBL601658	-9.299	100000	-5.44
CHEMBL601723	-7.602	560	-8.50246
CHEMBL601730	-9.639	97	-9.53799
CHEMBL601731	-8.59	146	-9.29648
CHEMBL601874	-8.435	100000	-5.44
CHEMBL602266	-8.491	100000	-5.44
CHEMBL602467	-8.93	100000	-5.44
CHEMBL602480	-10.181	100000	-5.44
CHEMBL602481	-8.433	100000	-5.44
CHEMBL602486	-9.917	100000	-5.44
CHEMBL602843	-8.612	5490	-7.15418
CHEMBL603493	-8.011	100000	-5.44
CHEMBL603861	-10.164	489.78	-8.5816
CHEMBL604536	-10.369	60	-9.82171
CHEMBL605584	-9.603	100000	-5.44
CHEMBL605783	-7.471	100000	-5.44
CHEMBL605791	-9.095	100000	-5.44
CHEMBL607550	-9.056	57	-9.85201
CHEMBL611089	-7.633	1000	-8.16
CHEMBL611095	-8.584	1000	-8.16
CHEMBL611954	-9.147	17	-10.5666
CHEMBL1081971	-6.881	239	-9.00538
CHEMBL1086804	-9.618	18.6	-10.5135
CHEMBL1086846	-9.747	0.6	-12.5417
CHEMBL1087185	-9.698	8.2	-10.9972
CHEMBL1087189	-9.321	4.1	-11.4066
CHEMBL1087463	-9.703	3.8	-11.4515
CHEMBL1087710	-10.459	3.6	-11.4834
CHEMBL1087820	-9.439	8.6	-10.9691
CHEMBL1088247	-10.951	1	-12.24
CHEMBL1088261	-9.236	13.5	-10.7027
CHEMBL1089903	-10.604	1400	-7.96127
CHEMBL1089905	-9.15	100000	-5.44
CHEMBL1090242	-8.997	100000	-5.44
CHEMBL1090243	-4.932	100000	-5.44
CHEMBL1090576	-8.506	2.02	-11.8247
CHEMBL1091134	-9.224	100000	-5.44
CHEMBL1091641	-8.382	8320	-6.90863
CHEMBL1091938	-5.884	100000	-5.44
CHEMBL1092271	-8.575	0.016	-14.6824
CHEMBL1093270	-8.744	0.38	-12.8115
CHEMBL1094997	-6.102	10000	-6.8
CHEMBL1095488	-9.882	6.5	-11.1344
CHEMBL1095812	-9.962	12.5	-10.7482
CHEMBL1095822	-9.387	2.9	-11.6111
CHEMBL1095999	-10.426	0.1	-13.6
CHEMBL1096078	-9.813	10000	-6.8
CHEMBL1096410	-9.333	96	-9.54411
CHEMBL1096692	-6.117	10000	-6.8
CHEMBL1097072	-8.166	1200	-8.05231
CHEMBL1098108	-7.643	3179	-7.47688
CHEMBL1098184	-7.972	10000	-6.8
CHEMBL1098400	-7.329	10000	-6.8
CHEMBL1098438	-8.605	3600	-7.40343
CHEMBL1099126	-7.555	10000	-6.8
CHEMBL1170134	-7.877	76	-9.68209
CHEMBL1170135	-7.998	100	-9.52
CHEMBL1171164	-8.197	3	-11.5911
CHEMBL1171165	-6.932	3	-11.5911
CHEMBL1171718	-6.657	3	-11.5911
CHEMBL1171897	-7.321	22	-10.4143
CHEMBL1172269	-6.463	35	-10.1401
CHEMBL1172275	-6.936	77	-9.67437
CHEMBL1221457	-7.686	12	-10.7723
CHEMBL1221459	-8.095	190	-9.1409
CHEMBL1221505	-7.37	94	-9.55655
CHEMBL1221508	-7.983	460	-8.61865
CHEMBL1222303	-7.598	28	-10.2719
CHEMBL1222369	-6.776	410	-8.68661
CHEMBL1258076	-9.654	43.9	-10.0062
CHEMBL1258192	-9.811	13.3	-10.7116
CHEMBL1269900	-7.674	10000	-6.8
CHEMBL1270115	-7.967	2.5	-11.6988
CHEMBL1270414	-7.709	40	-10.0612
CHEMBL1270415	-8.351	48	-9.95351
CHEMBL1271120	-7.588	37	-10.1072
CHEMBL1271432	-8.479	325	-8.82384
CHEMBL1278010	-7.756	2115	-7.71758
CHEMBL1278102	-8.011	7365	-6.98065
CHEMBL1289778	-9.35	10000	-6.8
CHEMBL1290101	-10.609	10000	-6.8
CHEMBL1290212	-8.313	1080	-8.11454
CHEMBL1290436	-10.151	3509	-7.41855
CHEMBL1290437	-11.145	10000	-6.8
CHEMBL1362986	-6.72	3981.07	-7.344
CHEMBL1650372	-9.287	142	-9.31289
CHEMBL1650380	-9.592	2541	-7.60919
CHEMBL1650393	-8.444	39.8	-10.0642
CHEMBL1671920	-6.707	300	-8.87112
CHEMBL1671935	-6.612	9.2	-10.9292
CHEMBL1672613	-6.573	55	-9.87311
CHEMBL1672614	-6.329	197	-9.11953
CHEMBL1672616	-6.487	145	-9.30054
CHEMBL1672624	-6.241	879	-8.23618
CHEMBL1688378	-9.624	7.19	-11.0748
CHEMBL1762508	-9.863	791	-8.29848
CHEMBL1762513	-9.27	5.2	-11.2662
CHEMBL1762624	-8.534	8.7	-10.9623
CHEMBL1762636	-7.952	12.7	-10.7388
CHEMBL1800358	-11.679	1.0115	-12.2332
CHEMBL1800734	-8.83	5000	-7.2094
CHEMBL1800738	-10.019	5000	-7.2094
CHEMBL1800739	-10.019	5000	-7.2094
CHEMBL1834628	-8.894	30000	-6.15112
CHEMBL1834629	-8.899	100000	-5.44
CHEMBL1834630	-8.595	1460	-7.93648
CHEMBL1834695	-5.355	100000	-5.44
CHEMBL1834696	-7.282	100000	-5.44
CHEMBL1927426	-9.815	40.9	-10.0481
CHEMBL1927439	-10.039	212	-9.07618
CHEMBL1927442	-9.231	39.1	-10.0746
CHEMBL1927631	-9.291	201	-9.10765
CHEMBL1935752	-9.96	3.6	-11.4834
CHEMBL1935758	-8.362	626	-8.43666
CHEMBL1935759	-7.695	1000	-8.16
CHEMBL1935771	-9.587	1000	-8.16
CHEMBL1950554	-8.409	232.2	-9.02243
CHEMBL1955900	-7.131	1000	-8.16
CHEMBL1955919	-7.413	1000	-8.16
CHEMBL1955922	-8.069	1000	-8.16
CHEMBL2012686	-7.488	3950	-7.34863
CHEMBL2012693	-7.462	7510	-6.96913
CHEMBL2021950	-9.937	4.074	-11.4104
CHEMBL2024114	-9.609	1.413	-12.0358
CHEMBL2030683	-8.845	4677.35	-7.2488
CHEMBL2030684	-8.168	1995.26	-7.752
CHEMBL2030687	-8.268	3.126	-11.5668
CHEMBL2030690	-10.772	1.585	-11.968
CHEMBL2030706	-10.751	15.8	-10.6098
CHEMBL2042077	-7.521	501.19	-8.568
CHEMBL2043426	-9.322	10000	-6.8
CHEMBL2070717	-10.428	630.96	-8.432
CHEMBL2070718	-6.608	1258.93	-8.024
CHEMBL2070719	-6.837	1000	-8.16
CHEMBL2070725	-8.743	2511.89	-7.616
CHEMBL2070726	-8.376	2511.89	-7.616
CHEMBL2070728	-7.03	5011.87	-7.208
CHEMBL2070889	-8.133	5000	-7.2094
CHEMBL2070891	-8.161	2223	-7.68816
CHEMBL2071040	-7.988	5000	-7.2094
CHEMBL2096798	-6.524	3.15	-11.5623
CHEMBL2105747	-7.108	5.43333	-11.2403
CHEMBL2112095	-8.758	100000	-5.44
CHEMBL2112156	-7.162	1300	-8.00504
CHEMBL2112157	-5.38	10000	-6.8
CHEMBL2113453	-9.537	1000	-8.16
CHEMBL2113458	-8.594	125	-9.3882
CHEMBL2151120	-9.977	2000	-7.7506
CHEMBL2151133	-7.616	1000	-8.16
CHEMBL2151252	-6.179	4000	-7.3412
CHEMBL2151259	-8.779	1700	-7.84659
CHEMBL2153626	-8.555	847	-8.25808
CHEMBL2165802	-9.904	0.5	-12.6494
CHEMBL2180912	-8.36	597	-8.46467
CHEMBL2180917	-8.078	407	-8.69095
CHEMBL2181144	-7.773	29900	-6.15309
CHEMBL2181964	-9.358	10000	-6.8
CHEMBL2181966	-9.385	100000	-5.44
CHEMBL2181970	-8.053	2370	-7.65034
CHEMBL2181971	-8.349	145	-9.30054
CHEMBL2181975	-6.903	10000	-6.8
CHEMBL2261342	-7.81	100000	-5.44
CHEMBL2311150	-9.688	1	-12.24
CHEMBL2312985	-9.238	10000	-6.8
CHEMBL2312991	-9.116	467.3	-8.60935
CHEMBL2313283	-9.204	1144	-8.08054
CHEMBL2313285	-8.469	10000	-6.8
CHEMBL2313288	-7.636	10000	-6.8
CHEMBL2313292	-9.564	1000	-8.16
CHEMBL2313293	-9.135	430	-8.65848
CHEMBL2313294	-8.866	390.5	-8.7154
CHEMBL2322916	-8.84	246	-8.98833
CHEMBL2322917	-9.797	325	-8.82384
CHEMBL2323587	-9.336	1.4	-12.0413
CHEMBL2368366	-8.249	1600	-7.8824
CHEMBL2377103	-10.024	2.4	-11.7229
CHEMBL2382425	-7.319	82.5	-9.63362
CHEMBL2382432	-6.899	1000	-8.16
CHEMBL2391830	-7.512	10000	-6.8
CHEMBL2391834	-8.076	6.65	-11.121
CHEMBL2391836	-8.619	14400	-6.58463
CHEMBL2391838	-10.637	100000	-5.44
CHEMBL2391844	-10.274	327	-8.82022
CHEMBL2398481	-9.528	64	-9.7836
CHEMBL2413249	-8.297	933.25	-8.2008
CHEMBL2419140	-8.794	0.14	-13.4013
CHEMBL2419145	-9.424	2.64	-11.6666
CHEMBL2419146	-8.863	0.027	-14.3733
CHEMBL2435538	-5.309	10000	-6.8
CHEMBL3088333	-7.471	100000	-5.44
CHEMBL3088346	-7.578	100000	-5.44
CHEMBL3088348	-7.531	13200	-6.63602
CHEMBL3088350	-6.565	100000	-5.44
CHEMBL3093227	-8.887	2530	-7.61176
CHEMBL3104093	-8.379	10000	-6.8
CHEMBL3114144	-6.932	20500	-6.37601
CHEMBL3114149	-6.734	2700	-7.57335
CHEMBL3114150	-7.679	1100	-8.10371
CHEMBL3114152	-6.139	2200	-7.69431
CHEMBL3114153	-6.075	100000	-5.44
CHEMBL3114160	-7.267	800	-8.2918
CHEMBL3114161	-6.929	100000	-5.44
CHEMBL3114167	-6.979	100000	-5.44
CHEMBL3114168	-6.827	100000	-5.44
CHEMBL3121721	-8.074	0.25	-13.0588
CHEMBL3121728	-9.43	0.12	-13.4923
CHEMBL3133067	-8.514	100	-9.52
CHEMBL3217866	-9.005	13.2	-10.716
CHEMBL3217876	-7.57	10000	-6.8
CHEMBL3222060	-8.594	49.6	-9.93414
CHEMBL3222062	-7.671	5.3	-11.255
CHEMBL3222063	-8.498	300	-8.87112
CHEMBL3222066	-9.515	7.2	-11.074
CHEMBL3222069	-8.697	78.9	-9.65998
CHEMBL3222070	-8.758	25.2	-10.3341
CHEMBL3222080	-9.457	22.2	-10.409
CHEMBL3222081	-8.324	33.4	-10.1677
CHEMBL3222092	-7.851	240	-9.00291
CHEMBL3222094	-9.032	210	-9.08178
CHEMBL3260730	-8.628	3	-11.5911
CHEMBL3260731	-8.783	4	-11.4212
CHEMBL3313941	-10.398	11.1	-10.8184
CHEMBL3314876	-9.6	3.32	-11.5313
CHEMBL3314877	-8.047	5.76	-11.2058
CHEMBL3314896	-7.556	122	-9.40255
CHEMBL3314899	-9.007	73.2	-9.70426
CHEMBL3314912	-8.36	100000	-5.44
CHEMBL3314915	-7.176	100000	-5.44
CHEMBL3314916	-7.831	3680	-7.39045
CHEMBL3314927	-7.251	100000	-5.44
CHEMBL3314929	-8.5	100000	-5.44
CHEMBL3314930	-10.712	100000	-5.44
CHEMBL3317560	-9.794	213	-9.0734
CHEMBL3317574	-10.406	55	-9.87311
CHEMBL3317575	-9.26	153	-9.26882
CHEMBL3342770	-7.807	10000	-6.8
CHEMBL3350497	-8.601	100000	-5.44
CHEMBL3350613	-7.8	6.4	-11.1436
CHEMBL3400161	-7.56	6600	-7.04542
CHEMBL3403727	-7.291	10000	-6.8
CHEMBL3403730	-7.4	100000	-5.44
CHEMBL3403739	-8.391	9660	-6.82043
CHEMBL3403741	-7.132	26600	-6.22216
CHEMBL3410299	-8.846	2600	-7.59564
CHEMBL3410304	-7.777	100000	-5.44
CHEMBL3410307	-8.181	2800	-7.55187
CHEMBL3410308	-7.405	100000	-5.44
CHEMBL3410310	-6.745	5700	-7.13201
CHEMBL3410316	-7.186	100000	-5.44
CHEMBL3410317	-8.382	100000	-5.44
CHEMBL3410319	-7.679	100000	-5.44
CHEMBL3410320	-8.424	100000	-5.44
CHEMBL3410321	-6.852	100000	-5.44
CHEMBL3410322	-7.514	7300	-6.98588
CHEMBL3410323	-8.103	8800	-6.8755
CHEMBL3414939	-6.648	3350	-7.44594
CHEMBL3414941	-7.115	168.1	-9.21323
CHEMBL3414947	-6.609	223	-9.04631
CHEMBL3416796	-8.351	34	-10.1572
CHEMBL3416799	-8.211	4.78	-11.316
CHEMBL3416801	-7.195	10000	-6.8
CHEMBL3416811	-8.284	52	-9.90624
CHEMBL3581305	-6.945	1000	-8.16
CHEMBL3596502	-8.577	5.5	-11.2331
CHEMBL3596515	-9.29	22.8	-10.3932
CHEMBL3596517	-6.972	1.4	-12.0413
CHEMBL3596518	-8.839	5.2	-11.2662
CHEMBL3674592	-7.799	100000	-5.44
CHEMBL3677913	-9.251	4	-11.4212
CHEMBL3677915	-9.342	3	-11.5911
CHEMBL3677918	-7.198	147	-9.29245
CHEMBL3677920	-8.499	72	-9.71403
CHEMBL3679377	-7.275	7330	-6.98346
CHEMBL3679379	-8.112	11400	-6.72261
CHEMBL3679386	-8.09	3780	-7.37461
CHEMBL3679388	-8.847	2770	-7.55823
CHEMBL3703584	-7.209	1.66	-11.9407
CHEMBL3703592	-7.194	633.65	-8.42948
CHEMBL3739476	-6.524	200000	-5.0306
CHEMBL3740044	-8.756	200000	-5.0306
CHEMBL3740152	-8.908	200000	-5.0306
CHEMBL3740229	-7.825	200000	-5.0306
CHEMBL3740409	-7.882	200000	-5.0306
CHEMBL3740794	-7.543	200000	-5.0306
CHEMBL3740939	-9.159	3708	-7.38597
CHEMBL3741118	-8.416	200000	-5.0306
CHEMBL3741217	-10.45	6.6	-11.1254
CHEMBL3741290	-7.716	64000	-5.7036
CHEMBL3741891	-8.558	200000	-5.0306
CHEMBL3741901	-7.131	20.9	-10.4446
CHEMBL3741961	-9.179	200000	-5.0306
CHEMBL3742187	-6.963	200000	-5.0306
CHEMBL3742258	-7.541	16.4	-10.5878
CHEMBL3745851	-9.235	10000	-6.8
CHEMBL3753012	-8.945	7.87	-11.0215
CHEMBL3754124	-9.85	112	-9.45306
CHEMBL3754353	-9.778	99.6	-9.52237
CHEMBL3763514	-7.827	2.7	-11.6533
CHEMBL3763717	-8.579	0.3	-12.9511
CHEMBL3763766	-8.793	6.7	-11.1165
CHEMBL3764083	-9.067	0.5	-12.6494
CHEMBL3764249	-9.814	160	-9.2424
CHEMBL3764397	-10.346	25	-10.3388
CHEMBL3764486	-6.552	7.6	-11.0421
CHEMBL3764613	-10.847	5.4	-11.2439
CHEMBL3764687	-7.822	3.1	-11.5717
CHEMBL3764697	-9.981	13.6	-10.6984
CHEMBL3765387	-9.169	836	-8.2658
CHEMBL3765424	-11.092	6.9	-11.0992
CHEMBL3765526	-8.145	45	-9.99163
CHEMBL3798766	-10.037	5.37	-11.2472
CHEMBL3818036	-8.164	100000	-5.44
CHEMBL3818884	-8.288	7480	-6.97149
CHEMBL3828479	-7.26	102	-9.5083
CHEMBL3828675	-7.73	100000	-5.44
CHEMBL3901883	-10.271	1.5	-12.0005
CHEMBL3909645	-8.478	5220	-7.18397
CHEMBL3912080	-6.156	3950	-7.34863
CHEMBL3916315	-10.274	1.3	-12.085
CHEMBL3922410	-9.146	782	-8.30524
CHEMBL3941632	-9.235	0.5	-12.6494
CHEMBL3960148	-9.218	0.2	-13.1906
CHEMBL3969553	-10.183	1.3	-12.085
CHEMBL3973920	-8.933	0.2	-13.1906
CHEMBL3977457	-8.987	0.8	-12.3718
CHEMBL3981924	-10.115	9.6	-10.9041
CHEMBL3985442	-8.446	482	-8.59106
CHEMBL4065762	-7.618	10000	-6.8
CHEMBL4068032	-6.86	8.6	-10.9691
CHEMBL4068501	-9.945	30000	-6.15112
CHEMBL4068787	-6.535	9430	-6.83466
CHEMBL4069525	-9.436	30000	-6.15112
CHEMBL4072801	-7.501	42	-10.0324
CHEMBL4078360	-7.27	100000	-5.44
CHEMBL4078896	-6.718	6.85	-11.1035
CHEMBL4079067	-7.672	39.7	-10.0656
CHEMBL4079325	-10.229	7.4	-11.0578
CHEMBL4079360	-10.698	7.2	-11.074
CHEMBL4079464	-7.407	10400	-6.77683
CHEMBL4083317	-8.447	124	-9.39295
CHEMBL4088238	-7.556	10200	-6.7883
CHEMBL4094491	-6.204	10.4	-10.8568
CHEMBL4095344	-7.366	19600	-6.40253
CHEMBL4095424	-6.865	1.875	-11.8687
CHEMBL4097391	-10.732	6.8	-11.1078
CHEMBL4097464	-9.698	1319	-7.99647
CHEMBL4099543	-6.581	20.75	-10.4489
CHEMBL4099688	-6.939	3.5	-11.5001
CHEMBL4101016	-10.257	520	-8.54624
CHEMBL4103199	-3.657	21	-10.4418
CHEMBL4105350	-10.218	310	-8.85175

## Sheet: CB1
ID	Docking Score(Kcal/mol)	ki (mol/L)	Expt. Binding Free Energy (Kcal/mol)
CHEMBL111	-6.836	10.8321	-10.8328
CHEMBL188	-10.583	219.113	-9.05669
CHEMBL465	-9.976	26.024	-10.3151
CHEMBL947	-10.672	3.16	-11.5604
CHEMBL15399	-7.458	54	-9.88394
CHEMBL15423	-9.429	91	-9.5757
CHEMBL15478	-8.924	72.75	-9.70791
CHEMBL15772	-6.923	94	-9.55655
CHEMBL15848	-8.721	212.733	-9.07414
CHEMBL15874	-9.203	13.125	-10.7194
CHEMBL19847	-11.267	0.57825	-12.5635
CHEMBL30008	-10.403	2391	-7.64513
CHEMBL56747	-9.783	621	-8.4414
CHEMBL56799	-10.331	7.6	-11.0421
CHEMBL67464	-10.635	21.92	-10.4165
CHEMBL68288	-8.756	245	-8.99073
CHEMBL70625	-9.996	0.82	-12.3572
CHEMBL72324	-10.414	4610	-7.25737
CHEMBL72374	-9.418	2043	-7.73804
CHEMBL72771	-9.61	10253	-6.78524
CHEMBL73711	-8.308	2510.2	-7.6164
CHEMBL102270	-10.027	19	-10.5009
CHEMBL108392	-12.052	1.81333	-11.8885
CHEMBL109393	-10.366	1.5	-12.0005
CHEMBL111724	-9.652	0.1	-13.6
CHEMBL119592	-11.499	12.3	-10.7577
CHEMBL120669	-11.961	1.397	-12.0425
CHEMBL121174	-8.578	7.42	-11.0563
CHEMBL122972	-9.902	475	-8.5997
CHEMBL123916	-10.201	204.777	-9.09666
CHEMBL136120	-10.959	2.25	-11.761
CHEMBL138667	-9.281	187	-9.1503
CHEMBL138772	-12.273	2.85	-11.6214
CHEMBL139037	-8.849	5110	-7.19655
CHEMBL151167	-9.326	5.3	-11.255
CHEMBL156556	-10.795	24.2	-10.358
CHEMBL158468	-8.376	95	-9.5503
CHEMBL158502	-11.32	52.6	-9.89946
CHEMBL158700	-7.674	70.6	-9.72563
CHEMBL160963	-6.876	7.8	-11.0268
CHEMBL161521	-9.442	1470	-7.93245
CHEMBL175368	-8.907	52	-9.90624
CHEMBL176198	-9.989	399	-8.70268
CHEMBL177393	-9.584	19	-10.5009
CHEMBL179840	-9.222	10000	-6.8
CHEMBL180465	-8.596	905	-8.21896
CHEMBL190043	-8.272	2188	-7.69754
CHEMBL190461	-6.396	3375	-7.44155
CHEMBL191324	-10.456	48.6	-9.94617
CHEMBL195050	-10.11	30	-10.2311
CHEMBL197040	-11.608	155	-9.26115
CHEMBL199649	-6.891	700	-8.37067
CHEMBL199702	-7.808	350	-8.78007
CHEMBL199849	-8.462	10000	-6.8
CHEMBL201520	-7.877	1	-12.24
CHEMBL201582	-9.089	9.5	-10.9103
CHEMBL202339	-7.545	10000	-6.8
CHEMBL202340	-7.657	10000	-6.8
CHEMBL202419	-10.361	4	-11.4212
CHEMBL203380	-8.769	3500	-7.42007
CHEMBL203924	-10.678	10000	-6.8
CHEMBL203925	-10.62	2	-11.8306
CHEMBL205888	-11.103	8.299	-10.9901
CHEMBL205908	-9.957	57.6167	-9.84565
CHEMBL208270	-7.567	10000	-6.8
CHEMBL216276	-4.528	363	-8.75853
CHEMBL223991	-10.549	180	-9.17283
CHEMBL224259	-9.843	800	-8.2918
CHEMBL224461	-8.148	10000	-6.8
CHEMBL225242	-8.426	509	-8.55886
CHEMBL225506	-7.848	5.2	-11.2662
CHEMBL226223	-7.458	53	-9.89498
CHEMBL228347	-10.045	16	-10.6024
CHEMBL228374	-9.064	10000	-6.8
CHEMBL228428	-8.783	10000	-6.8
CHEMBL228456	-7.133	310	-8.85175
CHEMBL228457	-9.194	750	-8.32992
CHEMBL228798	-9.088	2000	-7.7506
CHEMBL228852	-8.743	10000	-6.8
CHEMBL229750	-9.637	9	-10.9422
CHEMBL229803	-9.693	34	-10.1572
CHEMBL229967	-9.917	6.3	-11.1529
CHEMBL230583	-9.949	41	-10.0466
CHEMBL231201	-8.875	3.5	-11.5001
CHEMBL231935	-10.479	1730	-7.83626
CHEMBL232730	-10.218	5000	-7.2094
CHEMBL232929	-10.228	541	-8.52285
CHEMBL233139	-9.869	85	-9.61599
CHEMBL233180	-9.734	116.35	-9.43056
CHEMBL233633	-10.268	13	-10.725
CHEMBL234175	-9.904	243	-8.99558
CHEMBL234678	-9.718	1.7	-11.9266
CHEMBL234841	-9.907	1000	-8.16
CHEMBL236171	-6.333	1260.95	-8.02305
CHEMBL236624	-10.062	1000	-8.16
CHEMBL237897	-9.804	15	-10.6405
CHEMBL238119	-10.085	27	-10.2933
CHEMBL238570	-8.431	756.887	-8.32452
CHEMBL238781	-9.231	256.36	-8.96396
CHEMBL238972	-7.702	662.593	-8.4031
CHEMBL239840	-10.776	2.182	-11.7792
CHEMBL241758	-9.883	633.34	-8.42977
CHEMBL245944	-10.451	60.7	-9.81486
CHEMBL245957	-11.454	7	-11.0907
CHEMBL245961	-11.426	1.3	-12.085
CHEMBL245981	-11.682	1.1	-12.1837
CHEMBL247978	-10.998	5	-11.2894
CHEMBL249024	-8.571	279	-8.91398
CHEMBL250427	-9.952	20.1	-10.4677
CHEMBL250493	-8.659	818	-8.27866
CHEMBL250767	-10.06	170	-9.20659
CHEMBL250809	-9.256	176	-9.1861
CHEMBL250965	-10.007	5600	-7.14246
CHEMBL250967	-10.129	5600	-7.14246
CHEMBL256110	-10.707	33	-10.1748
CHEMBL257569	-9.46	10000	-6.8
CHEMBL257570	-7.206	10000	-6.8
CHEMBL257961	-9.463	10000	-6.8
CHEMBL258163	-8.702	10000	-6.8
CHEMBL258164	-8.589	10000	-6.8
CHEMBL258753	-10.16	4	-11.4212
CHEMBL259042	-9.153	280	-8.91187
CHEMBL259253	-9.688	388.525	-8.71839
CHEMBL259462	-8.114	1000	-8.16
CHEMBL259656	-9.52	4	-11.4212
CHEMBL260625	-10.444	11	-10.8237
CHEMBL263391	-9.752	2	-11.8306
CHEMBL267227	-10.221	43.8314	-10.0072
CHEMBL269851	-8.135	39.905	-10.0626
CHEMBL270546	-8.064	33.0367	-10.1742
CHEMBL270968	-8.224	50500	-5.84352
CHEMBL270987	-7.693	2811.19	-7.54951
CHEMBL271553	-8.267	10000	-6.8
CHEMBL271565	-7.352	1095.74	-8.106
CHEMBL271783	-9.871	110	-9.46371
CHEMBL271805	-8.962	10000	-6.8
CHEMBL271810	-8.135	25.06	-10.3374
CHEMBL271837	-9.951	10000	-6.8
CHEMBL271839	-8.127	27.8467	-10.2751
CHEMBL271988	-6.179	110	-9.46371
CHEMBL272138	-8.229	59	-9.83164
CHEMBL272189	-9.078	1868.55	-7.79076
CHEMBL272203	-8.305	5.6	-11.2225
CHEMBL275895	-9.139	66	-9.76542
CHEMBL276312	-8.917	25.95	-10.3168
CHEMBL277297	-7.393	188.667	-9.14505
CHEMBL279787	-9.464	101	-9.51412
CHEMBL287472	-9.967	203.22	-9.10117
CHEMBL294199	-7.835	10000	-6.8
CHEMBL294472	-8.876	97	-9.53799
CHEMBL306529	-10.125	9.5	-10.9103
CHEMBL307696	-11.324	4.00167	-11.421
CHEMBL307887	-10.966	5570	-7.14564
CHEMBL308777	-9.327	3363	-7.44365
CHEMBL325389	-11.231	0.57	-12.572
CHEMBL336670	-11.225	1.055	-12.2084
CHEMBL338479	-7.577	10000	-6.8
CHEMBL345466	-12.077	221	-9.05163
CHEMBL349955	-8.588	81.485	-9.64093
CHEMBL359712	-8.206	1779	-7.81976
CHEMBL371214	-10.123	1350.88	-7.98236
CHEMBL371881	-9.2	2400	-7.64291
CHEMBL372530	-8.855	550	-8.51311
CHEMBL376700	-8.829	29.9901	-10.2313
CHEMBL379667	-9.524	4.5	-11.3516
CHEMBL381492	-11.991	11.7325	-10.7856
CHEMBL381689	-10.693	2465.27	-7.62706
CHEMBL381892	-11.454	4968	-7.21319
CHEMBL382684	-10.886	95.4967	-9.54722
CHEMBL383813	-7.908	10000	-6.8
CHEMBL386832	-9.9	58.7667	-9.83398
CHEMBL388987	-9.137	940	-8.19655
CHEMBL391003	-7.974	2900	-7.53114
CHEMBL391136	-9.696	320	-8.833
CHEMBL393343	-11.471	86.33	-9.60682
CHEMBL395026	-9.705	6.9	-11.0992
CHEMBL397387	-10.121	300	-8.87112
CHEMBL397850	-10.067	1099	-8.10424
CHEMBL398446	-9.151	2920	-7.52708
CHEMBL398907	-10.702	297	-8.87705
CHEMBL399949	-9.749	779	-8.30751
CHEMBL400051	-11.614	2331	-7.66014
CHEMBL404211	-9.213	137	-9.33406
CHEMBL408123	-10.887	67.6	-9.75127
CHEMBL408174	-8.16	2193.88	-7.69595
CHEMBL408427	-10.437	4	-11.4212
CHEMBL409217	-9.247	7	-11.0907
CHEMBL409343	-7.222	94	-9.55655
CHEMBL409471	-10.415	3	-11.5911
CHEMBL409491	-7.821	2990.32	-7.51302
CHEMBL409647	-9.959	3315.77	-7.45201
CHEMBL410267	-9.992	100	-9.52
CHEMBL410313	-8.634	10000	-6.8
CHEMBL411244	-9.415	228.363	-9.03227
CHEMBL411303	-9.737	2820	-7.54766
CHEMBL411626	-11.382	0.8206	-12.3568
CHEMBL412252	-8.326	2820	-7.54766
CHEMBL412262	-11.755	6.07578	-11.1743
CHEMBL417675	-3.993	5000	-7.2094
CHEMBL418555	-10.869	21.82	-10.4192
CHEMBL423382	-9.476	45	-9.99163
CHEMBL425047	-11.183	0.15	-13.3605
CHEMBL425762	-10.812	2	-11.8306
CHEMBL428257	-8.477	1000	-8.16
CHEMBL428693	-8.856	51.3333	-9.91386
CHEMBL436471	-8.757	27	-10.2933
CHEMBL438495	-9.674	2749	-7.56272
CHEMBL452804	-10.275	5000	-7.2094
CHEMBL453847	-9.884	5000	-7.2094
CHEMBL456341	-11.436	19	-10.5009
CHEMBL458142	-11.589	3475	-7.4243
CHEMBL460544	-9.02	1000	-8.16
CHEMBL461855	-11.383	16.9	-10.5701
CHEMBL462119	-11.215	5000	-7.2094
CHEMBL466429	-10.887	6947	-7.01516
CHEMBL467681	-10.725	1519	-7.91308
CHEMBL470224	-9.299	10000	-6.8
CHEMBL470231	-8.387	1900	-7.7809
CHEMBL471122	-12.15	1.77	-11.9028
CHEMBL471296	-11.818	11	-10.8237
CHEMBL471366	-12.045	2.72	-11.649
CHEMBL471671	-9.716	1200	-8.05231
CHEMBL471992	-11.011	4766	-7.23771
CHEMBL472115	-11.658	9.25	-10.926
CHEMBL472662	-8.592	635	-8.42823
CHEMBL472856	-8.784	3400	-7.43719
CHEMBL474896	-9.946	390	-8.71615
CHEMBL476325	-12.079	0.3218	-12.9097
CHEMBL476336	-9.802	3400	-7.43719
CHEMBL479095	-10.437	900	-8.22223
CHEMBL480107	-10.198	29.3	-10.2451
CHEMBL480578	-10.401	14	-10.6813
CHEMBL481888	-10.239	101	-9.51412
CHEMBL482355	-10.517	4.9	-11.3013
CHEMBL482357	-10.342	9.2	-10.9292
CHEMBL482741	-9.009	3.05	-11.5814
CHEMBL482742	-9.33	1.7	-11.9266
CHEMBL482771	-10.595	25.12	-10.336
CHEMBL482985	-11.022	6.15	-11.1671
CHEMBL483144	-8.548	1400	-7.96127
CHEMBL484344	-7.722	10000	-6.8
CHEMBL484505	-8.826	10.965	-10.8256
CHEMBL484506	-8.847	201.5	-9.10619
CHEMBL485013	-10.758	4	-11.4212
CHEMBL489834	-9.097	2460.94	-7.6281
CHEMBL495391	-9.448	4040	-7.33532
CHEMBL495528	-10.355	10000	-6.8
CHEMBL495546	-8.011	10000	-6.8
CHEMBL496293	-9.974	0.91	-12.2957
CHEMBL496352	-8.874	3.9	-11.4362
CHEMBL496507	-9.791	0.67	-12.4765
CHEMBL496508	-10.295	0.87	-12.3223
CHEMBL496555	-8.782	2.2	-11.7743
CHEMBL496770	-6.896	4.55	-11.3451
CHEMBL496919	-10.234	1.75	-11.9095
CHEMBL498132	-10.839	10000	-6.8
CHEMBL498411	-9.022	3.35	-11.5259
CHEMBL503518	-10.532	310	-8.85175
CHEMBL511150	-8.365	470	-8.60595
CHEMBL511790	-10.69	1	-12.24
CHEMBL512343	-10.905	34.4	-10.1503
CHEMBL512511	-11.697	3.13	-11.5661
CHEMBL512531	-11.875	5.26	-11.2595
CHEMBL513597	-11.476	2800	-7.55187
CHEMBL514215	-9.08	11	-10.8237
CHEMBL514490	-7.023	1800	-7.81283
CHEMBL518814	-10.19	5000	-7.2094
CHEMBL518982	-9.404	7.85	-11.023
CHEMBL519575	-11.359	4.82	-11.3111
CHEMBL520315	-9.127	83	-9.63005
CHEMBL520345	-7.768	1.05	-12.2112
CHEMBL521366	-11.703	2.8	-11.6319
CHEMBL522235	-10.339	1.7	-11.9266
CHEMBL522550	-8.921	10000	-6.8
CHEMBL522906	-9.23	3010	-7.50915
CHEMBL523577	-10.502	10000	-6.8
CHEMBL524058	-7.505	5055	-7.20294
CHEMBL524087	-8.366	4.3	-11.3785
CHEMBL524456	-9.481	640	-8.4236
CHEMBL549366	-10.418	2269	-7.67607
CHEMBL549501	-8.538	1000	-8.16
CHEMBL555869	-9.462	7490	-6.9707
CHEMBL555873	-9.639	1606	-7.88019
CHEMBL558598	-6.696	15.2	-10.6327
CHEMBL558709	-10.272	8.5	-10.976
CHEMBL559476	-8.636	3949	-7.34878
CHEMBL559612	-10.002	2.03809	-11.8195
CHEMBL564901	-11.366	1.3	-12.085
CHEMBL567594	-8.988	3233.33	-7.46688
CHEMBL568230	-8.607	5.2	-11.2662
CHEMBL568807	-9.336	10000	-6.8
CHEMBL569082	-8.204	14.895	-10.6447
CHEMBL569299	-9.725	2168.98	-7.70269
CHEMBL570454	-7.651	280.92	-8.90993
CHEMBL570659	-10.389	362.54	-8.75928
CHEMBL570690	-9.264	709.317	-8.36286
CHEMBL571097	-10.2	10000	-6.8
CHEMBL571323	-9.123	3800	-7.37149
CHEMBL572000	-9.398	660.345	-8.40511
CHEMBL572854	-9.214	90	-9.58223
CHEMBL573546	-9.223	3.4	-11.5172
CHEMBL574032	-9.352	117	-9.42727
CHEMBL574053	-9.237	340	-8.79719
CHEMBL575382	-5.556	5.6	-11.2225
CHEMBL575401	-9.184	80	-9.6518
CHEMBL576227	-10.365	3900	-7.35615
CHEMBL576485	-9.143	10000	-6.8
CHEMBL576855	-9.042	6300	-7.0729
CHEMBL577165	-9.579	50	-9.9294
CHEMBL578179	-9.835	10000	-6.8
CHEMBL578576	-10.868	9	-10.9422
CHEMBL578969	-11.034	0.1	-13.6
CHEMBL579241	-9.447	4282.9	-7.30084
CHEMBL579249	-8.975	12	-10.7723
CHEMBL583244	-8.349	10000	-6.8
CHEMBL583680	-9.77	722.22	-8.35221
CHEMBL584261	-9.633	7.6	-11.0421
CHEMBL585095	-9.891	4.7	-11.3259
CHEMBL589985	-8.022	30.2	-10.2272
CHEMBL590346	-7.867	63	-9.7929
CHEMBL590481	-8.422	33	-10.1748
CHEMBL590551	-9.78	451	-8.63032
CHEMBL591540	-9.132	6	-11.1817
CHEMBL591541	-8.743	2.3	-11.7481
CHEMBL593166	-9.124	1100	-8.10371
CHEMBL593434	-8.078	560	-8.50246
CHEMBL593625	-8.601	780	-8.30675
CHEMBL594513	-8.293	1615	-7.87689
CHEMBL594553	-8.233	3100	-7.49175
CHEMBL600195	-10.66	1340	-7.98714
CHEMBL600602	-11.087	0.24	-13.0829
CHEMBL600631	-9.212	3000	-7.51112
CHEMBL602857	-8.098	3000	-7.51112
CHEMBL603529	-9.793	5.8	-11.2017
CHEMBL603736	-7.624	1700	-7.84659
CHEMBL604329	-8.705	3000	-7.51112
CHEMBL1076685	-7.983	1000	-8.16
CHEMBL1080156	-11.62	2	-11.8306
CHEMBL1080545	-11.941	4.7	-11.3259
CHEMBL1081213	-11.941	14.5	-10.6605
CHEMBL1081992	-11.62	7.6	-11.0421
CHEMBL1086903	-9.655	52	-9.90624
CHEMBL1087250	-9.11	2.2	-11.7743
CHEMBL1088221	-8.839	12.2	-10.7626
CHEMBL1088245	-8.549	13	-10.725
CHEMBL1089718	-9.805	103	-9.50254
CHEMBL1093378	-9.915	2.3	-11.7481
CHEMBL1095690	-10.398	5.9	-11.1916
CHEMBL1162994	-11.665	1470	-7.93245
CHEMBL1215941	-10.529	10000	-6.8
CHEMBL1215955	-12.678	29.7	-10.2371
CHEMBL1215964	-9.727	10000	-6.8
CHEMBL1216000	-10.465	10000	-6.8
CHEMBL1216001	-10.618	480	-8.59351
CHEMBL1223588	-10.712	27.8667	-10.2747
CHEMBL1223589	-9.576	14.2	-10.6729
CHEMBL1223591	-10.417	32	-10.193
CHEMBL1223649	-11.127	33.1	-10.173
CHEMBL1223775	-8.208	16.1	-10.5987
CHEMBL1223835	-9.53	6.1	-11.172
CHEMBL1224630	-10.466	6.4	-11.1436
CHEMBL1224690	-11.302	7.4	-11.0578
CHEMBL1224691	-10.551	3.26	-11.542
CHEMBL1242923	-10.338	1000	-8.16
CHEMBL1288119	-10	10000	-6.8
CHEMBL1288180	-10.284	10000	-6.8
CHEMBL1354658	-9.473	48.3	-9.94983
CHEMBL1631166	-8.068	290.1	-8.89094
CHEMBL1631291	-8.336	97.2	-9.53677
CHEMBL1641943	-9.627	454	-8.6264
CHEMBL1668512	-9.555	130	-9.36504
CHEMBL1668519	-9.056	271	-8.93116
CHEMBL1682275	-11.06	3.981	-11.424
CHEMBL1760645	-10.978	0.7943	-12.376
CHEMBL1760661	-7.277	5.495	-11.2336
CHEMBL1760663	-11.033	5.012	-11.288
CHEMBL1800653	-8.587	19400	-6.40859
CHEMBL1801085	-10.309	0.67	-12.4765
CHEMBL1801086	-11.511	0.54	-12.6039
CHEMBL1801087	-10.304	0.29	-12.9711
CHEMBL1801342	-11.303	1.5	-12.0005
CHEMBL1801351	-11.293	0.65	-12.4944
CHEMBL1801353	-10.335	16.5	-10.5842
CHEMBL1801355	-11.926	11	-10.8237
CHEMBL1814458	-8.71	10000	-6.8
CHEMBL1814459	-9.487	200	-9.1106
CHEMBL1822926	-8.431	5055	-7.20294
CHEMBL1822928	-8.312	10000	-6.8
CHEMBL1822935	-8.656	10000	-6.8
CHEMBL1822940	-10.785	336000	-4.72418
CHEMBL1822941	-10.782	2398000	-3.56341
CHEMBL1822942	-10.59	864000	-4.16634
CHEMBL1828632	-11.136	158.49	-9.248
CHEMBL1828801	-10.826	6.31	-11.152
CHEMBL1828804	-10.199	251.19	-8.976
CHEMBL1828810	-10.396	501.19	-8.568
CHEMBL1834014	-12.308	34.5	-10.1486
CHEMBL1836187	-11.042	163400	-5.14998
CHEMBL1909844	-9.008	7.7	-11.0344
CHEMBL1909846	-8.098	9.4	-10.9165
CHEMBL1909850	-8.863	3	-11.5911
CHEMBL1909856	-8.314	8.6	-10.9691
CHEMBL1910035	-9.484	0.2	-13.1906
CHEMBL1923760	-9.65	800	-8.2918
CHEMBL1923767	-7.935	10000	-6.8
CHEMBL1928337	-8.578	2900	-7.53114
CHEMBL1952279	-10.536	1.5	-12.0005
CHEMBL2010902	-10.736	1905.46	-7.7792
CHEMBL2010907	-10.517	10000	-6.8
CHEMBL2016599	-11.358	11	-10.8237
CHEMBL2018655	-10.332	1.7	-11.9266
CHEMBL2018661	-11.431	242	-8.99801
CHEMBL2018662	-10.001	4.7	-11.3259
CHEMBL2018666	-12.341	4.9	-11.3013
CHEMBL2018780	-9.629	30	-10.2311
CHEMBL2019080	-10.036	258	-8.9602
CHEMBL2019087	-11.976	3952	-7.34833
CHEMBL2019091	-11.426	5000	-7.2094
CHEMBL2022694	-10.903	234	-9.01787
CHEMBL2023044	-11.463	1877	-7.78809
CHEMBL2023580	-10.295	5000	-7.2094
CHEMBL2023583	-10.376	580	-8.48174
CHEMBL2029722	-10.233	7.3	-11.0659
CHEMBL2029724	-9.949	53.7	-9.88723
CHEMBL2029729	-9.949	29.3	-10.2451
CHEMBL2030738	-10.447	2.41333	-11.7196
CHEMBL2030754	-7.119	2.9	-11.6111
CHEMBL2030935	-12.435	97	-9.53799
CHEMBL2030936	-12.497	134	-9.34714
CHEMBL2063122	-8.447	0.81	-12.3645
CHEMBL2063235	-8.613	0.26	-13.0356
CHEMBL2063239	-9.003	0.32	-12.913
CHEMBL2063241	-9.033	3.5	-11.5001
CHEMBL2063242	-9.346	0.88	-12.3155
CHEMBL2063244	-9.462	0.19	-13.2209
CHEMBL2063245	-8.807	0.115	-13.5175
CHEMBL2063246	-5.437	0.105	-13.5712
CHEMBL2063247	-9.426	0.93	-12.2829
CHEMBL2063248	-7.918	0.39	-12.7962
CHEMBL2063249	-9.183	0.89	-12.3088
CHEMBL2087090	-7.816	1660	-7.86065
CHEMBL2087104	-9.739	48.2	-9.95106
CHEMBL2152805	-11.169	178.7	-9.17711
CHEMBL2152811	-8.464	11	-10.8237
CHEMBL2163575	-10.351	10000	-6.8
CHEMBL2163578	-9.641	843	-8.26087
CHEMBL2163580	-9.889	578	-8.48378
CHEMBL2163928	-10.248	10000	-6.8
CHEMBL2163937	-10.008	215	-9.06788
CHEMBL2163951	-9.323	265	-8.94439
CHEMBL2163965	-10.924	132	-9.35602
CHEMBL2170532	-9.102	1000	-8.16
CHEMBL2170551	-8.006	1000	-8.16
CHEMBL2177251	-9.318	1920	-7.77471
CHEMBL2177252	-8.698	1270	-8.01883
CHEMBL2177254	-9.255	1640	-7.86781
CHEMBL2177258	-9.094	9820	-6.81073
CHEMBL2179740	-8.756	20000	-6.3906
CHEMBL2179751	-10.439	20000	-6.3906
CHEMBL2179754	-9.161	20000	-6.3906
CHEMBL2179762	-8.926	109	-9.4691
CHEMBL2179766	-10.269	20000	-6.3906
CHEMBL2179768	-7.993	20000	-6.3906
CHEMBL2180226	-10.962	23.955	-10.364
CHEMBL2180231	-10.599	3343	-7.44717
CHEMBL2181541	-10.401	10000	-6.8
CHEMBL2206853	-11.026	240	-9.00291
CHEMBL2206855	-11.456	7.2	-11.074
CHEMBL2206860	-10.324	8.9	-10.9488
CHEMBL2296775	-7.565	256.425	-8.96381
CHEMBL2296777	-10.26	5.992	-11.1825
CHEMBL2296782	-5.947	19.81	-10.4762
CHEMBL2316265	-8.384	10000	-6.8
CHEMBL2316269	-10.611	440	-8.6449
CHEMBL2316273	-8.853	4550	-7.2651
CHEMBL2316280	-9.245	145	-9.30054
CHEMBL2316282	-10.354	86	-9.60908
CHEMBL2316283	-8.586	52	-9.90624
CHEMBL2316290	-8.599	10000	-6.8
CHEMBL2316293	-9.386	10000	-6.8
CHEMBL2326032	-10.905	20000	-6.3906
CHEMBL2326285	-10.235	1773	-7.82176
CHEMBL2326286	-10.281	1126	-8.08991
CHEMBL2326294	-10.513	514	-8.55309
CHEMBL2326311	-9.197	8224	-6.91549
CHEMBL2336534	-9.499	2250	-7.68103
CHEMBL2336543	-10.716	500	-8.5694
CHEMBL2336547	-10.677	660	-8.40542
CHEMBL2336548	-9.693	1400	-7.96127
CHEMBL2336566	-9.232	690	-8.37917
CHEMBL2381777	-10.054	10000	-6.8
CHEMBL2381784	-9.52	702	-8.36898
CHEMBL2381785	-10.093	825	-8.27362
CHEMBL2381788	-9.5	10000	-6.8
CHEMBL2381789	-9.125	10000	-6.8
CHEMBL2381792	-9.9	10000	-6.8
CHEMBL2381794	-9.732	10000	-6.8
CHEMBL2381798	-8.775	10000	-6.8
CHEMBL2381811	-8.092	605	-8.45681
CHEMBL2387076	-11.211	746	-8.33308
CHEMBL2387078	-11.342	890	-8.22883
CHEMBL2387533	-9.394	3660	-7.39367
CHEMBL2387744	-8.935	10000	-6.8
CHEMBL2391541	-5.91	10000	-6.8
CHEMBL2413161	-9.188	8880	-6.87016
CHEMBL2414020	-9.19	1000	-8.16
CHEMBL2414035	-6.799	3000	-7.51112
CHEMBL3085420	-10.562	61.83	-9.80397
CHEMBL3086347	-10.468	14180	-6.59372
CHEMBL3109743	-8.616	129	-9.3696
CHEMBL3109746	-9.175	18.5	-10.5166
CHEMBL3109751	-10.919	10000	-6.8
CHEMBL3109757	-10.398	186	-9.15346
CHEMBL3109767	-9.128	374	-8.74089
CHEMBL3109770	-9.871	1074	-8.11783
CHEMBL3109771	-8.664	11.4	-10.8026
CHEMBL3109772	-9.941	5.1	-11.2777
CHEMBL3109774	-8.987	40.2	-10.0583
CHEMBL3109776	-8.637	51.6	-9.9108
CHEMBL3114822	-9.588	530	-8.53498
CHEMBL3116287	-7.616	1300	-8.00504
CHEMBL3116288	-8.275	40000	-5.9812
CHEMBL3116289	-8.649	800	-8.2918
CHEMBL3116292	-9.597	3800	-7.37149
CHEMBL3220951	-8.469	10000	-6.8
CHEMBL3220953	-10.038	10000	-6.8
CHEMBL3220955	-10.324	10000	-6.8
CHEMBL3221181	-9.788	10000	-6.8
CHEMBL3221192	-10.299	10000	-6.8
CHEMBL3221193	-9.414	10000	-6.8
CHEMBL3221200	-9.584	2290	-7.67062
CHEMBL3221201	-10.989	3180	-7.4767
CHEMBL3221203	-10.163	4780	-7.23598
CHEMBL3221205	-9.49	10000	-6.8
CHEMBL3221207	-9.985	10000	-6.8
CHEMBL3221209	-9.821	10000	-6.8
CHEMBL3314943	-7.816	310	-8.85175
CHEMBL3321781	-5.211	830	-8.27005
CHEMBL3323674	-10.892	17.2	-10.5597
CHEMBL3323681	-9.741	136.3	-9.33709
CHEMBL3323698	-10.055	1060	-8.12558
CHEMBL3329478	-8.471	10000	-6.8
CHEMBL3329480	-8.737	2100	-7.72178
CHEMBL3347369	-10.64	1.259	-12.104
CHEMBL3353423	-10.189	2314	-7.66447
CHEMBL3353429	-10.831	10000	-6.8
CHEMBL3353432	-9.059	10000	-6.8
CHEMBL3353433	-10.189	10000	-6.8
CHEMBL3353448	-10.661	3444	-7.42959
CHEMBL3353454	-8.673	52.9	-9.8961
CHEMBL3353834	-10.67	275	-8.92251
CHEMBL3354395	-9.259	60000	-5.74171
CHEMBL3354398	-10.562	10000	-6.8
CHEMBL3397446	-9.585	10000	-6.8
CHEMBL3397447	-9.47	10000	-6.8
CHEMBL3397522	-9.723	1550	-7.90115
CHEMBL3409150	-9.502	10000	-6.8
CHEMBL3409317	-7.929	10000	-6.8
CHEMBL3409318	-10.169	10000	-6.8
CHEMBL3409319	-9.904	10000	-6.8
CHEMBL3409321	-10.169	10000	-6.8
CHEMBL3409322	-9.645	4772	-7.23697
CHEMBL3421682	-8.715	3000	-7.51112
CHEMBL3421684	-8.12	3000	-7.51112
CHEMBL3422785	-9.941	800	-8.2918
CHEMBL3422789	-10.634	3761	-7.37759
CHEMBL3422790	-9.052	138.5	-9.32763
CHEMBL3581225	-9.764	3303	-7.45428
CHEMBL3586105	-9.345	65	-9.77444
CHEMBL3586109	-10.116	224	-9.04366
CHEMBL3596736	-7.939	10000	-6.8
CHEMBL3596738	-8.207	10000	-6.8
CHEMBL3596739	-8.707	10000	-6.8
CHEMBL3596741	-7.798	10000	-6.8
CHEMBL3596758	-5.784	10000	-6.8
CHEMBL3605033	-9.704	10000	-6.8
CHEMBL3605041	-10.688	10000	-6.8
CHEMBL3605052	-7.14	10000	-6.8
CHEMBL3613099	-9.058	368	-8.75045
CHEMBL3613112	-9.293	5000	-7.2094
CHEMBL3758753	-9.284	44.4	-9.99956
CHEMBL3759228	-9.451	43	-10.0185
CHEMBL3759440	-9.434	14.5	-10.6605
CHEMBL3759785	-8.616	6.4	-11.1436
CHEMBL3774589	-10.288	10000	-6.8
CHEMBL3775089	-10.213	10000	-6.8
CHEMBL3775264	-8.999	622	-8.44045
CHEMBL3775571	-9.69	717	-8.35649
CHEMBL3780960	-9.783	40000	-5.9812
CHEMBL3781158	-10.467	40000	-5.9812
CHEMBL3781210	-9.77	40000	-5.9812
CHEMBL3781781	-8.093	1852	-7.79601
CHEMBL3895577	-9.483	10000	-6.8
CHEMBL3898362	-10.021	1156	-8.07438
CHEMBL3905036	-10.123	1590	-7.8861
CHEMBL3907018	-8.364	6000	-7.10171
CHEMBL3910349	-9.934	10000	-6.8
CHEMBL3911245	-9.072	10000	-6.8
CHEMBL3912660	-9.71	426	-8.664
CHEMBL3916878	-10.473	1162.5	-8.07107
CHEMBL3940055	-7.9	6000	-7.10171
CHEMBL3942034	-9.038	7200.5	-6.99399
CHEMBL3943735	-9.991	10000	-6.8
CHEMBL3956204	-10.211	10000	-6.8
CHEMBL3975498	-10.264	2590.5	-7.5978
CHEMBL3976790	-9.182	10000	-6.8
CHEMBL4065097	-10.579	0.2656	-13.023
CHEMBL4068708	-10.448	0.15795	-13.33
CHEMBL4070881	-11.329	10000	-6.8
CHEMBL4072884	-9.189	1000	-8.16
CHEMBL4076020	-10.22	1.02715	-12.2242
CHEMBL4086535	-9.76	0.25975	-13.0362
CHEMBL4088509	-9.654	4000	-7.3412
CHEMBL4089821	-11.57	0.13295	-13.4318
CHEMBL4090706	-12.357	0.24975	-13.0594
CHEMBL4093165	-9.472	0.3606	-12.8424
CHEMBL4094098	-9.02	0.115	-13.5175
CHEMBL4099487	-9.613	1000	-8.16
CHEMBL4100882	-7.315	0.1	-13.6
CHEMBL4102969	-5.358	6.295	-11.1534
CHEMBL4105382	-11.244	0.3181	-12.9165

## Sheet: CFX
ID	Docking Score(Kcal/mol)	ki (mol/L)	Expt. Binding Free Energy (Kcal/mol)
CHEMBL7626	-9.149	81.1333	-9.64349
CHEMBL7651	-8.766	0.13	-13.445
CHEMBL8079	-5.005	100000	-5.44
CHEMBL17928	-8.551	80	-9.6518
CHEMBL18767	-9.744	1.3	-12.085
CHEMBL19666	-9.065	96.4	-9.54166
CHEMBL19831	-7.509	1810	-7.80956
CHEMBL19902	-7.1	35	-10.1401
CHEMBL20240	-8.298	1.63333	-11.9502
CHEMBL20825	-8.086	2000	-7.7506
CHEMBL21027	-11.001	3.4	-11.5172
CHEMBL22566	-6.574	120	-9.41231
CHEMBL22944	-8.145	110	-9.46371
CHEMBL24012	-7.533	5	-11.2894
CHEMBL24508	-8.173	4.1	-11.4066
CHEMBL24780	-8.941	2.2	-11.7743
CHEMBL24907	-8.908	4	-11.4212
CHEMBL26400	-8.335	18.5	-10.5166
CHEMBL34067	-7.977	7975	-6.93365
CHEMBL34887	-8.767	10000	-6.8
CHEMBL35754	-8.807	10000	-6.8
CHEMBL37251	-10.417	0.0125	-14.8282
CHEMBL37637	-5.821	22000	-6.33431
CHEMBL39078	-9.537	75000	-5.60992
CHEMBL41359	-9.453	111000	-5.37836
CHEMBL41876	-7.216	47500	-5.8797
CHEMBL44177	-9.23	8	-11.0118
CHEMBL45000	-10.333	5.225	-11.2634
CHEMBL45267	-8.02	2	-11.8306
CHEMBL46041	-8.183	340	-8.79719
CHEMBL46708	-9.853	0.58	-12.5617
CHEMBL47654	-7.885	140	-9.32127
CHEMBL48161	-8.758	190	-9.1409
CHEMBL48206	-8.838	600	-8.46171
CHEMBL48233	-7.05	11333.6	-6.72606
CHEMBL48236	-7.346	12	-10.7723
CHEMBL48361	-7.814	2380	-7.64786
CHEMBL48864	-7.071	130	-9.36504
CHEMBL49358	-10.654	690	-8.37917
CHEMBL49510	-9.269	21	-10.4418
CHEMBL49958	-8.135	98	-9.53193
CHEMBL50961	-8.595	190	-9.1409
CHEMBL50994	-6.415	7800	-6.94675
CHEMBL51413	-6.661	130	-9.36504
CHEMBL51482	-9.146	59	-9.83164
CHEMBL52065	-6.431	5900	-7.11164
CHEMBL52122	-7.115	700	-8.37067
CHEMBL52350	-9.03	170	-9.20659
CHEMBL52479	-8.677	32	-10.193
CHEMBL54093	-6.355	1200	-8.05231
CHEMBL54615	-7.715	5000	-7.2094
CHEMBL59690	-7.029	350000	-4.70007
CHEMBL61791	-5.755	94000	-5.47655
CHEMBL62397	-7.568	167000	-5.13711
CHEMBL62753	-6.901	41000	-5.96661
CHEMBL63038	-6.704	470000	-4.52595
CHEMBL64096	-6.629	2300	-7.66805
CHEMBL64308	-6.096	470000	-4.52595
CHEMBL64463	-6.206	470000	-4.52595
CHEMBL64563	-6.625	470000	-4.52595
CHEMBL64654	-7.475	55000	-5.79311
CHEMBL64740	-6.922	470000	-4.52595
CHEMBL64841	-7.68	470000	-4.52595
CHEMBL70730	-7.795	80	-9.6518
CHEMBL72820	-10.047	58	-9.84174
CHEMBL73193	-8.68	0.106	-13.5656
CHEMBL73737	-7.057	0.5	-12.6494
CHEMBL73774	-9.865	184	-9.15985
CHEMBL75544	-8.493	5	-11.2894
CHEMBL76987	-8.443	131	-9.36051
CHEMBL79258	-7.402	160	-9.2424
CHEMBL79344	-8.43	5000	-7.2094
CHEMBL79986	-8.46	14	-10.6813
CHEMBL79996	-8.573	1400	-7.96127
CHEMBL80017	-7.738	1200	-8.05231
CHEMBL81852	-6.489	5000	-7.2094
CHEMBL82006	-8.616	6	-11.1817
CHEMBL82456	-8.646	23	-10.3881
CHEMBL82925	-8.544	3	-11.5911
CHEMBL83175	-7.605	160	-9.2424
CHEMBL83324	-8.385	2200	-7.69431
CHEMBL83779	-7.525	5000	-7.2094
CHEMBL83873	-6.894	3200	-7.473
CHEMBL83903	-7.907	2000	-7.7506
CHEMBL85757	-9.302	26	-10.3156
CHEMBL86114	-9.768	6.31	-11.152
CHEMBL90741	-9.681	31	-10.2117
CHEMBL91915	-4.233	2064	-7.73199
CHEMBL91917	-9.183	7050	-7.00646
CHEMBL92144	-7.677	51	-9.9177
CHEMBL92345	-9.864	380	-8.73149
CHEMBL92598	-7.413	900	-8.22223
CHEMBL92609	-9.878	4.1	-11.4066
CHEMBL92843	-8.863	2190	-7.697
CHEMBL92865	-8.005	9400	-6.83655
CHEMBL92928	-7.39	50	-9.9294
CHEMBL92988	-9.84	94	-9.55655
CHEMBL93255	-8.247	22.5	-10.401
CHEMBL93480	-7.893	7500	-6.96992
CHEMBL93681	-9.813	120	-9.41231
CHEMBL93854	-10.086	3	-11.5911
CHEMBL94336	-7.463	4466.67	-7.27602
CHEMBL94439	-8.97	600	-8.46171
CHEMBL94490	-7.098	5310	-7.17387
CHEMBL94530	-7.95	264	-8.94662
CHEMBL94563	-8.798	1800	-7.81283
CHEMBL94658	-7.229	48	-9.95351
CHEMBL94904	-8.713	101.333	-9.51218
CHEMBL95148	-7.987	39.9367	-10.0621
CHEMBL96433	-6.806	78	-9.66675
CHEMBL96434	-8.214	18	-10.5328
CHEMBL96651	-8.775	61	-9.81195
CHEMBL96917	-7.537	125000	-5.3082
CHEMBL97583	-7.425	44	-10.0049
CHEMBL97678	-5.59	10000	-6.8
CHEMBL98240	-8.352	201.843	-9.10518
CHEMBL104815	-7.739	2.08449e+13	5.87384
CHEMBL105980	-8.348	99000	-5.44594
CHEMBL109345	-6.725	370600	-4.66629
CHEMBL109696	-7.252	225200	-4.96051
CHEMBL109999	-8.167	131000	-5.28051
CHEMBL110201	-7.636	300000	-4.79112
CHEMBL110415	-8.948	314000	-4.76418
CHEMBL110419	-7.885	0.9	-12.3022
CHEMBL110440	-9.184	103000	-5.42254
CHEMBL110565	-7.198	106000	-5.40558
CHEMBL111013	-7.005	200000	-5.0306
CHEMBL111122	-7.703	200000	-5.0306
CHEMBL111468	-7.101	69000	-5.65917
CHEMBL111703	-7.581	252000	-4.8941
CHEMBL118361	-8.587	11	-10.8237
CHEMBL118989	-8.225	1300	-8.00504
CHEMBL119249	-9.271	380	-8.73149
CHEMBL119773	-9.088	49	-9.94133
CHEMBL119966	-8.847	3	-11.5911
CHEMBL120749	-9.636	180	-9.17283
CHEMBL121032	-9.048	7000	-7.01067
CHEMBL121661	-6.234	100000	-5.44
CHEMBL122222	-7.94	10000	-6.8
CHEMBL122432	-7.208	100000	-5.44
CHEMBL122456	-7.916	19	-10.5009
CHEMBL122488	-6.124	200000	-5.0306
CHEMBL122601	-5.486	240000	-4.92291
CHEMBL122796	-8.873	13	-10.725
CHEMBL122894	-7.581	980000	-4.09193
CHEMBL123759	-9.353	14000	-6.60127
CHEMBL123942	-5.384	160000	-5.1624
CHEMBL124408	-7.103	230000	-4.94805
CHEMBL125181	-7.618	1000000	-4.08
CHEMBL126012	-8.235	6230	-7.0795
CHEMBL135198	-8.479	8700	-6.88225
CHEMBL135998	-8.847	5200	-7.18624
CHEMBL136986	-6.649	0.7	-12.4507
CHEMBL139063	-9.354	6.3	-11.1529
CHEMBL139121	-8.64	198	-9.11654
CHEMBL141259	-7.886	3900	-7.35615
CHEMBL141782	-8.965	1.34896e+13	5.6168
CHEMBL142241	-8.856	1.25026e+13	5.57192
CHEMBL142312	-9.172	3.01995e+13	6.0928
CHEMBL142417	-8.823	1.40929e+13	5.64264
CHEMBL142447	-8.821	6.25173e+13	6.52256
CHEMBL142747	-8.665	7.6913e+13	6.64496
CHEMBL142924	-10.396	398107170553497	7.616
CHEMBL143067	-9.191	10000000000000	5.44
CHEMBL143205	-8.078	1.31522e+13	5.60184
CHEMBL143501	-9.165	2.50035e+13	5.98128
CHEMBL143594	-10.135	1.28825e+13	5.5896
CHEMBL143910	-7.218	9.12011e+13	6.7456
CHEMBL144707	-7.011	21	-10.4418
CHEMBL144847	-9.252	5.26017e+12	5.06056
CHEMBL144993	-9.181	116412602941049	6.88976
CHEMBL145108	-6.671	5.26017e+13	6.42056
CHEMBL145132	-7.598	9.09913e+12	5.38424
CHEMBL145148	-9.086	454988060150050	7.69488
CHEMBL145173	-10.069	131522483219224	6.96184
CHEMBL145206	-11.003	45498806015005	6.33488
CHEMBL145211	-7.986	1.99986e+13	5.84936
CHEMBL145223	-8.65	398107170553497	7.616
CHEMBL145250	-9.038	1.65959e+13	5.7392
CHEMBL145343	-7.721	100000000000000	6.8
CHEMBL145504	-9.424	2.63027e+13	6.0112
CHEMBL145517	-9.589	5.55904e+13	6.4532
CHEMBL145630	-8.5	3.84592e+13	6.2356
CHEMBL145655	-7.848	1.20226e+13	5.5488
CHEMBL145664	-9.789	257039578276886	7.3576
CHEMBL145741	-7.541	500034534976978	7.75064
CHEMBL145795	-8.03	3.70681e+13	6.21384
CHEMBL146184	-9.651	26	-10.3156
CHEMBL146207	-9.934	2.3	-11.7481
CHEMBL146492	-7.12	6.60693e+13	6.5552
CHEMBL146592	-9.53	210	-9.08178
CHEMBL146609	-9.998	500	-8.5694
CHEMBL146940	-7.449	28	-10.2719
CHEMBL147171	-8.23	28	-10.2719
CHEMBL147573	-9.056	22	-10.4143
CHEMBL147631	-7.455	30	-10.2311
CHEMBL147707	-9.15	3000	-7.51112
CHEMBL147789	-7.102	200	-9.1106
CHEMBL148972	-9.273	400	-8.7012
CHEMBL149410	-7.593	3300	-7.45482
CHEMBL149756	-10.141	5	-11.2894
CHEMBL149787	-9.836	15	-10.6405
CHEMBL150138	-7.948	5000	-7.2094
CHEMBL150547	-7.275	500	-8.5694
CHEMBL151049	-6.836	420	-8.67238
CHEMBL151093	-7.871	5000	-7.2094
CHEMBL151113	-5.337	5000	-7.2094
CHEMBL151522	-9.656	61	-9.81195
CHEMBL151629	-8.628	30000	-6.15112
CHEMBL152276	-9.062	0.46	-12.6986
CHEMBL152611	-8.811	2100	-7.72178
CHEMBL153659	-6.555	350	-8.78007
CHEMBL154504	-9.664	910	-8.2157
CHEMBL156161	-9.14	9	-10.9422
CHEMBL156367	-8.098	2800	-7.55187
CHEMBL157131	-6.599	100000	-5.44
CHEMBL157374	-8.453	810	-8.28446
CHEMBL157479	-8.537	1000000	-4.08
CHEMBL157760	-9.496	48	-9.95351
CHEMBL158207	-8.014	1642	-7.86709
CHEMBL158939	-9.25	2000	-7.7506
CHEMBL159147	-8.771	1200	-8.05231
CHEMBL159162	-10.146	340	-8.79719
CHEMBL159418	-9.834	1.06	-12.2056
CHEMBL160575	-9.631	0.82	-12.3572
CHEMBL160580	-7.901	1000000	-4.08
CHEMBL160944	-5.102	1000000	-4.08
CHEMBL160996	-9.731	1200	-8.05231
CHEMBL161432	-8.77	38	-10.0915
CHEMBL162357	-9.802	1200	-8.05231
CHEMBL162596	-10.88	100	-9.52
CHEMBL163312	-7.505	49.2	-9.93893
CHEMBL164239	-5.831	57600	-5.76583
CHEMBL164418	-7.329	16	-10.6024
CHEMBL165196	-8.559	111000	-5.37836
CHEMBL168071	-7.306	75400	-5.60677
CHEMBL172413	-8.113	30	-10.2311
CHEMBL173419	-8.968	340	-8.79719
CHEMBL173878	-10.757	0.3	-12.9511
CHEMBL173994	-9.356	0.007	-15.1707
CHEMBL174330	-10.637	0.012	-14.8523
CHEMBL174409	-9.773	290	-8.89114
CHEMBL174558	-9.269	0.1	-13.6
CHEMBL176140	-8.529	0.1875	-13.2287
CHEMBL176243	-9.248	0.6	-12.5417
CHEMBL176494	-8.589	0.73	-12.4259
CHEMBL176636	-9.022	2.9	-11.6111
CHEMBL176640	-7.504	2.8	-11.6319
CHEMBL177078	-8.924	210000	-5.00178
CHEMBL178134	-7.341	12400	-6.67295
CHEMBL179410	-8.717	0.52	-12.6262
CHEMBL179665	-8.097	0.37	-12.8272
CHEMBL180105	-8.638	26000	-6.23564
CHEMBL180207	-5.466	8000	-6.9318
CHEMBL182323	-7.951	89	-9.58883
CHEMBL182727	-8.57	64	-9.7836
CHEMBL182939	-9.622	3240	-7.46566
CHEMBL184887	-8.352	0.65	-12.4944
CHEMBL184901	-8.018	2900	-7.53114
CHEMBL185301	-9.099	0.02	-14.5506
CHEMBL186272	-9.327	5.4	-11.2439
CHEMBL190386	-7.419	25	-10.3388
CHEMBL190763	-8.683	173	-9.19626
CHEMBL191480	-8.758	7	-11.0907
CHEMBL191937	-7.983	3925	-7.35238
CHEMBL192516	-6.486	6217	-7.08073
CHEMBL192818	-7.034	1484	-7.92685
CHEMBL192853	-6.526	10000	-6.8
CHEMBL193012	-8.011	10000	-6.8
CHEMBL193063	-7.558	10000	-6.8
CHEMBL194316	-7.617	3	-11.5911
CHEMBL196733	-8.506	7.2	-11.074
CHEMBL197563	-9.662	442	-8.64223
CHEMBL198362	-7.976	0.512	-12.6354
CHEMBL198735	-7.892	1.2	-12.1323
CHEMBL201843	-9.29	3	-11.5911
CHEMBL202433	-7.828	19015	-6.42043
CHEMBL204092	-8.948	6	-11.1817
CHEMBL204126	-6.618	75030	-5.60968
CHEMBL204416	-8.782	0.15	-13.3605
CHEMBL205187	-9.525	0.34	-12.8772
CHEMBL206335	-7.674	0.318182	-12.9164
CHEMBL208586	-7.422	5800	-7.12174
CHEMBL209022	-7.387	125000	-5.3082
CHEMBL209334	-6.913	130000	-5.28504
CHEMBL209376	-9.691	0.34	-12.8772
CHEMBL209483	-9.483	0.6	-12.5417
CHEMBL209835	-5.93	2.8	-11.6319
CHEMBL209963	-7.736	5300	-7.17498
CHEMBL210244	-8.268	2900	-7.53114
CHEMBL211209	-9.811	1300	-8.00504
CHEMBL211386	-7.981	1.5	-12.0005
CHEMBL211410	-9.132	0.04	-14.1412
CHEMBL211549	-9.773	80000	-5.5718
CHEMBL211794	-7.605	1000000	-4.08
CHEMBL211939	-8.76	76000	-5.60209
CHEMBL212014	-7.609	23000	-6.30805
CHEMBL212165	-8.788	40	-10.0612
CHEMBL212310	-8.664	13000	-6.64504
CHEMBL212577	-8.365	35000	-6.06007
CHEMBL212616	-7.085	15000	-6.56052
CHEMBL212974	-6.899	2.8	-11.6319
CHEMBL213180	-7.804	30000	-6.15112
CHEMBL213636	-7.19	1.2	-12.1323
CHEMBL213927	-7.975	100000	-5.44
CHEMBL214368	-6.632	140000	-5.24127
CHEMBL217914	-7.926	15	-10.6405
CHEMBL218116	-7.279	1	-12.24
CHEMBL218420	-8.837	5	-11.2894
CHEMBL218659	-9.866	2	-11.8306
CHEMBL220050	-7.387	4	-11.4212
CHEMBL220541	-9.085	11	-10.8237
CHEMBL220788	-7.635	165	-9.22422
CHEMBL221028	-6.885	88	-9.5955
CHEMBL221092	-8.899	12	-10.7723
CHEMBL221239	-6.934	1	-12.24
CHEMBL221951	-7.529	112	-9.45306
CHEMBL222079	-10.263	0.985	-12.2489
CHEMBL223457	-8.077	2	-11.8306
CHEMBL223683	-7.326	3670	-7.39205
CHEMBL223787	-7.861	5	-11.2894
CHEMBL226827	-10.783	0.01	-14.96
CHEMBL227121	-8.846	0.88	-12.3155
CHEMBL227308	-9.605	0.026	-14.3956
CHEMBL228285	-8.336	0.87	-12.3223
CHEMBL228612	-8.645	0.52	-12.6262
CHEMBL230024	-7.795	200	-9.1106
CHEMBL230880	-8.59	3900	-7.35615
CHEMBL230981	-10.035	3.3	-11.5348
CHEMBL231726	-10.299	13	-10.725
CHEMBL231940	-9.836	1.3	-12.085
CHEMBL232109	-8.445	288	-8.89523
CHEMBL232323	-9.95	27	-10.2933
CHEMBL232324	-8.393	1220	-8.04255
CHEMBL232528	-9.04	170	-9.20659
CHEMBL232566	-8.828	1.5	-12.0005
CHEMBL233332	-10.884	20	-10.4706
CHEMBL233984	-10.355	2.4	-11.7229
CHEMBL233992	-8.731	0.43	-12.7385
CHEMBL234171	-9.609	107	-9.48004
CHEMBL234590	-8.585	0.95	-12.2703
CHEMBL235905	-8.924	6.155	-11.1666
CHEMBL236021	-9.261	0.56	-12.5825
CHEMBL236439	-6.864	230	-9.02805
CHEMBL236642	-9.208	10870	-6.75073
CHEMBL237705	-8.632	2.6	-11.6756
CHEMBL237707	-9.961	2.6	-11.6756
CHEMBL238301	-8.136	9.6	-10.9041
CHEMBL238356	-8.786	1.7	-11.9266
CHEMBL243182	-10.438	1.4	-12.0413
CHEMBL244048	-10.365	10	-10.88
CHEMBL244461	-10.357	0.95	-12.2703
CHEMBL246737	-8.281	92	-9.56925
CHEMBL250560	-9.234	2.4	-11.7229
CHEMBL250985	-9.074	71	-9.72229
CHEMBL251350	-8.226	4.8	-11.3135
CHEMBL251762	-9.146	1.5	-12.0005
CHEMBL251938	-8.451	231	-9.02549
CHEMBL251939	-8.609	4.9	-11.3013
CHEMBL252649	-9.878	12	-10.7723
CHEMBL252651	-8.763	1	-12.24
CHEMBL252853	-9.023	0.09	-13.6622
CHEMBL253713	-9.871	2.3	-11.7481
CHEMBL254411	-6.802	6850	-7.02346
CHEMBL254620	-7.035	26	-10.3156
CHEMBL254745	-8.006	6	-11.1817
CHEMBL256451	-7.983	0.02	-14.5506
CHEMBL256573	-9.126	1.1	-12.1837
CHEMBL256820	-6.931	0.1	-13.6
CHEMBL256941	-6.718	230	-9.02805
CHEMBL257241	-7.6	420	-8.67238
CHEMBL257319	-6.585	370	-8.74725
CHEMBL259533	-10.06	1560	-7.89735
CHEMBL260085	-10.378	0.057	-13.932
CHEMBL260086	-10.336	0.047	-14.0459
CHEMBL260160	-10.388	0.005	-15.3694
CHEMBL260369	-10.03	0.24	-13.0829
CHEMBL263806	-10.213	200000	-5.0306
CHEMBL267387	-7.513	376.333	-8.73722
CHEMBL268640	-6.86	120	-9.41231
CHEMBL270221	-7.52	0.013	-14.805
CHEMBL270431	-6.993	16.4	-10.5878
CHEMBL270592	-6.323	5.9	-11.1916
CHEMBL270829	-7.577	1.1	-12.1837
CHEMBL270862	-7.245	0.02	-14.5506
CHEMBL271659	-6.519	0.6	-12.5417
CHEMBL271671	-6.179	0.2	-13.1906
CHEMBL271687	-7.395	1	-12.24
CHEMBL272115	-6.742	26	-10.3156
CHEMBL272959	-5.82	44.5	-9.99823
CHEMBL275375	-6.716	48	-9.95351
CHEMBL275901	-8.352	1	-12.24
CHEMBL275957	-8.984	1.2	-12.1323
CHEMBL276782	-7.65	5.8	-11.2017
CHEMBL277424	-8.896	0.28	-12.9919
CHEMBL279091	-11.181	1.1	-12.1837
CHEMBL279212	-8.651	0.3	-12.9511
CHEMBL279628	-9.354	5.98333	-11.1834
CHEMBL279721	-5.516	150	-9.28052
CHEMBL282260	-7.468	34	-10.1572
CHEMBL283293	-8.189	0.2	-13.1906
CHEMBL283765	-10.374	15	-10.6405
CHEMBL287807	-6.115	110000	-5.38371
CHEMBL287910	-6.731	120000	-5.33231
CHEMBL288862	-7.722	69000	-5.65917
CHEMBL289331	-7.117	103000	-5.42254
CHEMBL289951	-7.519	160000	-5.1624
CHEMBL291062	-6.419	200000	-5.0306
CHEMBL291622	-8.484	470000	-4.52595
CHEMBL292300	-8.357	188000	-5.06715
CHEMBL292488	-7.542	470000	-4.52595
CHEMBL293045	-6.85	43	-10.0185
CHEMBL294776	-6.571	470000	-4.52595
CHEMBL295010	-8.699	0.89	-12.3088
CHEMBL295046	-6.828	1200	-8.05231
CHEMBL295263	-8.715	120	-9.41231
CHEMBL295515	-7.619	620	-8.44235
CHEMBL295802	-7.866	59	-9.83164
CHEMBL296046	-10.177	0.5	-12.6494
CHEMBL296532	-8.884	42	-10.0324
CHEMBL297152	-8.688	1200	-8.05231
CHEMBL297371	-8.424	20	-10.4706
CHEMBL298374	-7.69	97	-9.53799
CHEMBL298891	-6.377	22000	-6.33431
CHEMBL300235	-4.128	13200	-6.63602
CHEMBL300677	-6.689	30000	-6.15112
CHEMBL302064	-10.138	38	-10.0915
CHEMBL303335	-6.633	104000	-5.41683
CHEMBL303970	-6.275	13000	-6.64504
CHEMBL303978	-7.349	125000	-5.3082
CHEMBL304219	-5.573	240000	-4.92291
CHEMBL307846	-8.804	262	-8.95111
CHEMBL307989	-8.159	81	-9.64446
CHEMBL309879	-9.587	8	-11.0118
CHEMBL310717	-8.991	707	-8.36479
CHEMBL310857	-8.105	5000	-7.2094
CHEMBL310878	-7.288	5000	-7.2094
CHEMBL312592	-7.074	263	-8.94886
CHEMBL314969	-9.365	318	-8.8367
CHEMBL315645	-7.975	412.703	-8.68273
CHEMBL316902	-7.324	193	-9.13164
CHEMBL317533	-7.592	233	-9.0204
CHEMBL318352	-8.947	4.16869e+13	6.2832
CHEMBL318363	-6.644	6800	-7.02779
CHEMBL318526	-7.013	19000	-6.4209
CHEMBL318890	-8.828	10	-10.88
CHEMBL319878	-6.688	1310	-8.00051
CHEMBL320512	-8.347	3.33426e+13	6.15128
CHEMBL321510	-6.677	43000	-5.93848
CHEMBL322542	-7.333	179000	-5.09612
CHEMBL323101	-8.095	45498806015005	6.33488
CHEMBL324859	-7.551	228000	-4.95321
CHEMBL326316	-8.57	1100	-8.10371
CHEMBL326704	-8.774	130	-9.36504
CHEMBL326959	-9.32	2600	-7.59564
CHEMBL327403	-7.748	2.9	-11.6111
CHEMBL327404	-11.389	2.41	-11.7205
CHEMBL327562	-8.761	191	-9.13779
CHEMBL328069	-9.834	1.6	-11.9624
CHEMBL328721	-9.491	88	-9.5955
CHEMBL328805	-10.141	5.3	-11.255
CHEMBL328867	-7.305	6790	-7.02866
CHEMBL328937	-6.344	4200	-7.31238
CHEMBL329525	-7.485	13	-10.725
CHEMBL330075	-9.926	1230	-8.03773
CHEMBL330496	-6.713	11	-10.8237
CHEMBL330791	-8.118	1000000	-4.08
CHEMBL331160	-7.366	420000	-4.59238
CHEMBL331179	-9.626	100000	-5.44
CHEMBL331181	-7.72	100000	-5.44
CHEMBL331666	-9.147	150	-9.28052
CHEMBL331690	-7.598	0.31	-12.9317
CHEMBL331896	-8.653	250	-8.9788
CHEMBL331908	-8.123	200000	-5.0306
CHEMBL332121	-9.933	8	-11.0118
CHEMBL332189	-9.525	0.33	-12.8948
CHEMBL332983	-7.311	10700	-6.76004
CHEMBL333238	-7.054	1000000	-4.08
CHEMBL333639	-8.181	110	-9.46371
CHEMBL333958	-9.421	440	-8.6449
CHEMBL337923	-5.681	160000	-5.1624
CHEMBL341636	-9.47	3.98107e+13	6.256
CHEMBL342217	-9.877	19	-10.5009
CHEMBL342490	-10.37	29	-10.2511
CHEMBL342542	-5.864	384591782045354	7.5956
CHEMBL342722	-7.839	322849412171264	7.49224
CHEMBL342764	-8.147	5.55904e+12	5.0932
CHEMBL342806	-9.358	24	-10.3629
CHEMBL342964	-9.274	5000	-7.2094
CHEMBL342988	-9.214	5000	-7.2094
CHEMBL343254	-7.464	660693448007597	7.9152
CHEMBL343892	-8.712	2.34423e+13	5.9432
CHEMBL343946	-9.43	2800	-7.55187
CHEMBL344104	-8.021	5.88844e+13	6.4872
CHEMBL344281	-6.708	30	-10.2311
CHEMBL344283	-9.565	2.85759e+13	6.06016
CHEMBL344305	-8.07	55	-9.87311
CHEMBL344552	-9.565	8.33681e+13	6.69256
CHEMBL344790	-8.673	285759054337494	7.42016
CHEMBL345236	-4.618	1000000	-4.08
CHEMBL345710	-7.376	24400	-6.27315
CHEMBL345731	-8.426	3.8	-11.4515
CHEMBL345990	-7.407	5000	-7.2094
CHEMBL347307	-10.837	0.005	-15.3694
CHEMBL347586	-8.584	1400	-7.96127
CHEMBL348255	-7.325	135207256319428	6.97816
CHEMBL349545	-8.525	1000000	-4.08
CHEMBL350169	-10.19	4	-11.4212
CHEMBL350657	-7.961	110000	-5.38371
CHEMBL350963	-10.103	23	-10.3881
CHEMBL351100	-10.045	1200	-8.05231
CHEMBL351435	-9.491	1219	-8.04303
CHEMBL351830	-9.738	9.5	-10.9103
CHEMBL352144	-7.998	42	-10.0324
CHEMBL352197	-9.478	3.4	-11.5172
CHEMBL354996	-9.909	26	-10.3156
CHEMBL355376	-6.924	4.4	-11.3649
CHEMBL355969	-5.853	110	-9.46371
CHEMBL356071	-9.112	5.00035e+13	6.39064
CHEMBL356094	-9.441	2.77971e+13	6.04384
CHEMBL356112	-9.127	1.8	-11.8928
CHEMBL356295	-8.946	1.92309e+13	5.82624
CHEMBL356348	-7.774	103038612044162	6.81768
CHEMBL356580	-8.543	6.25173e+13	6.52256
CHEMBL356711	-9.598	434510224171571	7.66768
CHEMBL356792	-10.957	3.70681e+13	6.21384
CHEMBL357083	-4.666	1600	-7.8824
CHEMBL357210	-9.19	7.07946e+13	6.596
CHEMBL357211	-9.803	5.88844e+13	6.4872
CHEMBL357635	-8.715	2.85759e+13	6.06016
CHEMBL357660	-8.092	17258378919902	5.76232
CHEMBL357739	-9.202	110	-9.46371
CHEMBL358077	-8.32	123594743344451	6.92512
CHEMBL358081	-8.133	2.38232e+13	5.95272
CHEMBL358085	-11.222	128824955169313	6.9496
CHEMBL358110	-8.566	147910838816821	7.0312
CHEMBL358275	-9.651	19	-10.5009
CHEMBL358366	-9.564	5.55904e+13	6.4532
CHEMBL358488	-9.041	900	-8.22223
CHEMBL358491	-8.909	1.31522e+13	5.60184
CHEMBL358508	-7.911	4.3451e+12	4.94768
CHEMBL358526	-7.326	10471285480509	5.4672
CHEMBL358910	-7.724	50	-9.9294
CHEMBL358961	-7.51	1111731727281590	8.22256
CHEMBL358970	-7.823	2.43781e+13	5.96632
CHEMBL358999	-7.899	1000000000000	4.08
CHEMBL359184	-9.366	1.56315e+12	4.34384
CHEMBL359371	-9.711	5000	-7.2094
CHEMBL359422	-9.997	2.77971e+12	4.68384
CHEMBL359695	-8.794	0.92	-12.2892
CHEMBL360192	-7.671	406	-8.6924
CHEMBL360894	-6.33	2.5	-11.6988
CHEMBL361520	-9.242	71	-9.72229
CHEMBL361607	-7.125	0.63	-12.5129
CHEMBL361846	-9.15	3	-11.5911
CHEMBL362294	-8.84	71	-9.72229
CHEMBL362640	-8.882	120	-9.41231
CHEMBL363310	-6.974	2020	-7.74472
CHEMBL363753	-9.082	3	-11.5911
CHEMBL363885	-9.304	18	-10.5328
CHEMBL364771	-9.552	19	-10.5009
CHEMBL366053	-8.823	2600	-7.59564
CHEMBL366535	-7.917	1.1	-12.1837
CHEMBL366862	-10.12	0.2	-13.1906
CHEMBL367954	-9.251	0.17	-13.2866
CHEMBL369161	-5.958	4.5	-11.3516
CHEMBL372194	-8.619	2.2	-11.7743
CHEMBL373457	-7.289	6	-11.1817
CHEMBL373570	-9.13	3	-11.5911
CHEMBL373593	-10.747	2	-11.8306
CHEMBL374188	-8.368	346	-8.78686
CHEMBL375112	-9.303	90	-9.58223
CHEMBL376227	-8.545	2.6	-11.6756
CHEMBL376716	-8.6	3	-11.5911
CHEMBL376791	-9.075	0.024	-14.4429
CHEMBL378092	-9.072	0.15	-13.3605
CHEMBL378221	-7.476	8.4	-10.983
CHEMBL378916	-6.306	2700	-7.57335
CHEMBL379068	-7.813	13000	-6.64504
CHEMBL380187	-8.82	670	-8.39654
CHEMBL380220	-10.008	2300	-7.66805
CHEMBL380256	-9.45	63	-9.7929
CHEMBL382278	-7.684	2900	-7.53114
CHEMBL382387	-8.541	150000	-5.20052
CHEMBL382408	-10.08	570	-8.49201
CHEMBL382559	-8.337	0.66	-12.4854
CHEMBL384526	-7.776	1.1	-12.1837
CHEMBL384682	-7.49	2.8	-11.6319
CHEMBL385487	-8.775	0.18	-13.2528
CHEMBL385756	-9.239	2.7	-11.6533
CHEMBL387656	-10.48	0.008	-15.0918
CHEMBL387856	-10.757	0.012	-14.8523
CHEMBL389210	-9.973	0.02	-14.5506
CHEMBL389960	-7.483	0.08	-13.7318
CHEMBL390402	-7.918	0.94	-12.2765
CHEMBL391969	-6.126	1000000	-4.08
CHEMBL393533	-8.575	0.74	-12.4178
CHEMBL393815	-9.142	1.3	-12.085
CHEMBL394129	-8.93	0.58	-12.5617
CHEMBL395371	-8.95	0.25	-13.0588
CHEMBL395777	-10.955	1.5	-12.0005
CHEMBL396286	-10.29	0.049	-14.0213
CHEMBL397124	-9.84	0.67	-12.4765
CHEMBL397661	-9.777	9	-10.9422
CHEMBL397895	-8.508	0.24	-13.0829
CHEMBL398380	-10.66	0.67	-12.4765
CHEMBL398444	-8.96	1100	-8.10371
CHEMBL398516	-8.994	2000	-7.7506
CHEMBL398517	-9.732	500	-8.5694
CHEMBL398518	-9.039	1400	-7.96127
CHEMBL398776	-8.747	0.84	-12.343
CHEMBL398795	-10.158	2.3	-11.7481
CHEMBL399331	-8.154	4.9	-11.3013
CHEMBL399345	-9.674	0.2	-13.1906
CHEMBL399418	-9.101	0.39	-12.7962
CHEMBL399593	-9.025	1.5	-12.0005
CHEMBL400816	-9.032	4.2	-11.3924
CHEMBL401552	-6.814	0.3	-12.9511
CHEMBL402109	-6.184	0.466667	-12.6902
CHEMBL402167	-8.677	3.3	-11.5348
CHEMBL402761	-10.738	5.5	-11.2331
CHEMBL402892	-6.118	730	-8.34588
CHEMBL402980	-10.05	0.013	-14.805
CHEMBL403111	-6.883	0.8	-12.3718
CHEMBL404218	-6.989	1.1	-12.1837
CHEMBL404448	-10.517	0.19	-13.2209
CHEMBL404449	-9.461	0.33	-12.8948
CHEMBL404707	-7.065	15.5	-10.6211
CHEMBL404833	-6.828	1	-12.24
CHEMBL407942	-8.138	0.55	-12.5931
CHEMBL408928	-12.315	4.2	-11.3924
CHEMBL408933	-5.991	14.7	-10.6524
CHEMBL409260	-8.418	280	-8.91187
CHEMBL415479	-8.327	8700	-6.88225
CHEMBL415907	-9.931	8	-11.0118
CHEMBL417827	-10.221	215	-9.06788
CHEMBL418849	-8.315	26	-10.3156
CHEMBL419008	-7.636	500000	-4.4894
CHEMBL419023	-6.348	176400	-5.10476
CHEMBL419116	-7.825	4500	-7.27163
CHEMBL419651	-8.212	1.6	-11.9624
CHEMBL419704	-9.115	9	-10.9422
CHEMBL420070	-6.78	55000	-5.79311
CHEMBL420334	-6.075	100000	-5.44
CHEMBL420369	-8.081	5	-11.2894
CHEMBL421272	-5.772	27000	-6.21335
CHEMBL422321	-6.768	130	-9.36504
CHEMBL422365	-9.516	8	-11.0118
CHEMBL422533	-8.359	140000	-5.24127
CHEMBL422716	-9.439	1200	-8.05231
CHEMBL423195	-8.417	8.33681e+12	5.33256
CHEMBL423555	-8.481	2.1727e+13	5.89832
CHEMBL423656	-8.784	0.1	-13.6
CHEMBL424589	-9.556	0.28	-12.9919
CHEMBL425311	-9.57	0.26	-13.0356
CHEMBL426255	-8.005	763	-8.31977
CHEMBL426394	-8.554	22	-10.4143
CHEMBL426676	-8.147	150000	-5.20052
CHEMBL427952	-8.631	2.4	-11.7229
CHEMBL428199	-8.567	189.765	-9.14163
CHEMBL428218	-8.452	0.52	-12.6262
CHEMBL428749	-8.24	1.7	-11.9266
CHEMBL429002	-8.051	312607936712396	7.4732
CHEMBL429741	-8.479	16	-10.6024
CHEMBL430164	-10.384	16	-10.6024
CHEMBL430367	-9.497	3	-11.5911
CHEMBL431281	-8.58	3	-11.5911
CHEMBL431419	-7.443	37	-10.1072
CHEMBL431675	-7.43	400000	-4.6212
CHEMBL431745	-6.566	490	-8.58133
CHEMBL432122	-6.861	1800	-7.81283
CHEMBL432391	-8.23	37.9367	-10.0925
CHEMBL433179	-8.197	16000	-6.5224
CHEMBL433274	-8.382	5000	-7.2094
CHEMBL433369	-9.872	68	-9.74779
CHEMBL435012	-9.821	100000	-5.44
CHEMBL435028	-7.282	3000	-7.51112
CHEMBL435423	-7.761	1.54882e+13	5.6984
CHEMBL435621	-7.439	434510224171571	7.66768
CHEMBL436026	-8.118	654	-8.41081
CHEMBL438647	-7.412	0.17	-13.2866
CHEMBL439810	-10.39	3.84592e+13	6.2356
CHEMBL440919	-7.804	140000	-5.24127
CHEMBL442293	-7.371	80	-9.6518
CHEMBL442980	-7.781	82100	-5.55649
CHEMBL443477	-10.199	28	-10.2719
CHEMBL444601	-9.746	2.13796e+13	5.8888
CHEMBL446437	-9.069	106	-9.48558
CHEMBL451242	-7.833	5000	-7.2094
CHEMBL452524	-8.725	0.02	-14.5506
CHEMBL452793	-8.717	1.7	-11.9266
CHEMBL455919	-8.746	3700	-7.38725
CHEMBL455932	-7.876	5	-11.2894
CHEMBL456763	-9.208	27	-10.2933
CHEMBL456931	-8.45	4.9	-11.3013
CHEMBL457549	-9.197	0.32	-12.913
CHEMBL457774	-8.694	0.071	-13.8023
CHEMBL458067	-8.628	51	-9.9177
CHEMBL459318	-5.365	9590	-6.82473
CHEMBL459941	-5.475	31850	-6.11577
CHEMBL460055	-8.43	54	-9.88394
CHEMBL460144	-6.959	112000	-5.37306
CHEMBL460355	-6.47	16800	-6.49358
CHEMBL460567	-7.473	112000	-5.37306
CHEMBL461091	-8.55	0.021	-14.5218
CHEMBL461210	-6.938	16000	-6.5224
CHEMBL461655	-9.212	5400	-7.16394
CHEMBL461667	-4.572	0.051	-13.9977
CHEMBL461668	-7.891	0.74	-12.4178
CHEMBL462037	-6.447	200000	-5.0306
CHEMBL462253	-8.359	430000	-4.57848
CHEMBL462710	-9.531	0.55	-12.5931
CHEMBL463179	-7.876	500	-8.5694
CHEMBL463385	-9.426	1.715	-11.9214
CHEMBL466585	-9.916	55000	-5.79311
CHEMBL467576	-9.866	0.59	-12.5516
CHEMBL468143	-9.844	139000	-5.2455
CHEMBL468783	-9.135	0.12	-13.4923
CHEMBL468792	-9.7	0.055	-13.9531
CHEMBL468812	-7.272	5710	-7.13097
CHEMBL468894	-10.53	1600	-7.8824
CHEMBL479863	-10.142	2.85	-11.6214
CHEMBL489114	-6.782	260000	-4.87564
CHEMBL491673	-7.129	126000	-5.3035
CHEMBL492333	-9.486	100	-9.52
CHEMBL492334	-8.879	127000	-5.29883
CHEMBL492342	-8.302	8200	-6.91721
CHEMBL493094	-6.565	33800	-6.08067
CHEMBL494128	-7.315	11000	-6.74371
CHEMBL497307	-8.768	330	-8.81482
CHEMBL498875	-8.046	6100	-7.09195
CHEMBL506479	-10.936	2500	-7.6188
CHEMBL509493	-9.229	7000	-7.01067
CHEMBL512287	-8.24	0.29	-12.9711
CHEMBL513003	-7.519	9270	-6.84477
CHEMBL513339	-9.547	61000	-5.73195
CHEMBL513818	-9.431	700	-8.37067
CHEMBL513954	-8.894	0.56	-12.5825
CHEMBL514567	-8.986	0.31	-12.9317
CHEMBL517748	-8.909	11	-10.8237
CHEMBL518648	-9.878	0.042	-14.1124
CHEMBL526453	-8.53	160	-9.2424
CHEMBL536972	-7.542	150000	-5.20052
CHEMBL538908	-9.514	9345	-6.84001
CHEMBL540900	-9.229	60	-9.82171
CHEMBL541149	-9.313	15	-10.6405
CHEMBL541656	-9.835	1300	-8.00504
CHEMBL549688	-10.23	40	-10.0612
CHEMBL550095	-10.443	78	-9.66675
CHEMBL550102	-8.74	95	-9.5503
CHEMBL551991	-8.044	6.5	-11.1344
CHEMBL552115	-5.807	1272	-8.0179
CHEMBL554257	-9.034	76	-9.68209
CHEMBL555333	-6.808	220000	-4.97431
CHEMBL555753	-5.696	1000000	-4.08
CHEMBL561318	-9.002	10	-10.88
CHEMBL563458	-9.438	93	-9.56286
CHEMBL563960	-8.305	11	-10.8237
CHEMBL568067	-7.542	123000	-5.31773
CHEMBL589526	-4.387	100000	-5.44
CHEMBL592400	-8.456	2	-11.8306
CHEMBL593461	-9.262	0.5	-12.6494
CHEMBL593584	-7.779	2	-11.8306
CHEMBL593585	-5.942	2	-11.8306
CHEMBL594313	-8.584	2	-11.8306
CHEMBL594516	-7.806	35	-10.1401
CHEMBL595475	-7.937	0.2	-13.1906
CHEMBL595477	-7.053	1	-12.24
CHEMBL596740	-6.644	33	-10.1748
CHEMBL596764	-9.885	800	-8.2918
CHEMBL597376	-9.271	1300	-8.00504
CHEMBL597557	-9.318	583	-8.47869
CHEMBL597758	-7.354	828	-8.27148
CHEMBL598383	-4.988	600	-8.46171
CHEMBL599628	-8.432	13100	-6.64051
CHEMBL601231	-7.364	1300	-8.00504
CHEMBL602082	-7.15	2375	-7.6491
CHEMBL603670	-7.156	150	-9.28052
CHEMBL603671	-6.328	290	-8.89114
CHEMBL604500	-6.713	2.6	-11.6756
CHEMBL604887	-7.559	0.8	-12.3718
CHEMBL605294	-9.742	2	-11.8306
CHEMBL605842	-6.842	830	-8.27005
CHEMBL606699	-8.541	0.8	-12.3718
CHEMBL609410	-11.154	45498806015005	6.33488
CHEMBL1083499	-7.045	3300	-7.45482
CHEMBL1160791	-7.597	34	-10.1572
CHEMBL1160793	-8.855	200	-9.1106
CHEMBL1161244	-10.272	4.76431e+13	6.36208
CHEMBL1161245	-9.075	2.30675e+13	5.93368
CHEMBL1161247	-8.597	2.40991e+13	5.95952
CHEMBL1161248	-10.109	1.85353e+13	5.80448
CHEMBL1161250	-8.483	2.29087e+13	5.9296
CHEMBL1161253	-8.753	2.63027e+13	6.0112
CHEMBL1161255	-6.855	7.6913e+13	6.64496
CHEMBL1161256	-8.51	7.6913e+12	5.28496
CHEMBL1161260	-8.622	7.6913e+12	5.28496
CHEMBL1161263	-9.885	2.43781e+13	5.96632
CHEMBL1202120	-7.919	149000	-5.20447
CHEMBL1221417	-10.207	463	-8.61481
CHEMBL1221489	-10.197	22	-10.4143
CHEMBL1221534	-9.833	15	-10.6405
CHEMBL1221536	-9.987	28	-10.2719
CHEMBL1221578	-10.029	11	-10.8237
CHEMBL1221580	-10.018	22	-10.4143
CHEMBL1221581	-8.049	10	-10.88
CHEMBL1221791	-7.672	46	-9.97865
CHEMBL1221793	-7.606	34	-10.1572
CHEMBL1221851	-10.165	20	-10.4706
CHEMBL1222020	-9.328	17300	-6.47626
CHEMBL1269203	-6.811	250000	-4.8988
CHEMBL1270555	-8.945	16000	-6.5224
CHEMBL1270853	-11.251	3	-11.5911
CHEMBL1271161	-9.442	0.9	-12.3022
CHEMBL1271162	-8.613	4.6	-11.3386
CHEMBL1271368	-10.016	0.55	-12.5931
CHEMBL1614790	-6.978	9	-10.9422
CHEMBL1615104	-9.276	1.3	-12.085
CHEMBL1644912	-7.67	80000	-5.5718
CHEMBL1644913	-6.83	1000000	-4.08
CHEMBL1644914	-7.031	1000000	-4.08
CHEMBL1644916	-7.806	1000000	-4.08
CHEMBL1644917	-7.721	1000000	-4.08
CHEMBL1684179	-7.339	4	-11.4212
CHEMBL1684180	-8.33	3	-11.5911
CHEMBL1684181	-8.125	1	-12.24
CHEMBL1684192	-7.332	3	-11.5911
CHEMBL1689013	-7.678	1	-12.24
CHEMBL1689019	-9.345	10	-10.88
CHEMBL1689030	-7.431	0.8	-12.3718
CHEMBL1766818	-9.31	1258.93	-8.024
CHEMBL1808954	-7.023	6000	-7.10171
CHEMBL1808957	-5.88	1500	-7.92052
CHEMBL1809213	-7.66	2.7	-11.6533
CHEMBL1907779	-7.717	87000	-5.52225
CHEMBL1923468	-7.416	4.71	-11.3247
CHEMBL1927307	-9.418	310000	-4.77175
CHEMBL1927450	-7.865	360000	-4.68343
CHEMBL1949836	-6.901	4000	-7.3412
CHEMBL1952398	-6.695	7700	-6.95437
CHEMBL1952401	-6.468	2830	-7.54557
CHEMBL1952403	-6.481	7600	-6.96209
CHEMBL1952404	-5.59	18000	-6.45283
CHEMBL2016865	-11.116	42	-10.0324
CHEMBL2315247	-9.842	8500	-6.89599
CHEMBL2334302	-6.626	1100	-8.10371
CHEMBL2334305	-6.95	15000	-6.56052
CHEMBL2334309	-7.698	15000	-6.56052
CHEMBL2334311	-7.501	15000	-6.56052
CHEMBL2334312	-7.292	15000	-6.56052
CHEMBL2334318	-7.838	15000	-6.56052
CHEMBL2334323	-6.475	15000	-6.56052
CHEMBL2337676	-7.599	1510	-7.91659
CHEMBL2371217	-6.598	1000000	-4.08
CHEMBL2391040	-6.109	111000	-5.37836
CHEMBL2391184	-6.132	28700	-6.17728
CHEMBL2391185	-5.498	38200	-6.00839
CHEMBL2391188	-6.248	100000	-5.44
CHEMBL2391189	-6.528	100000	-5.44
CHEMBL2391190	-5.468	100000	-5.44
CHEMBL2391192	-5.469	100000	-5.44
CHEMBL2391193	-7.35	100000	-5.44
CHEMBL2391203	-7.556	89700	-5.5042
CHEMBL2431603	-7.172	8000	-6.9318
CHEMBL2431606	-7.803	8000	-6.9318
CHEMBL2431615	-7.229	7000	-7.01067
CHEMBL2431616	-7.662	7200	-6.99403
CHEMBL2441026	-6.756	250000	-4.8988
CHEMBL2441031	-7.332	250000	-4.8988
CHEMBL2441036	-5.218	126000	-5.3035
CHEMBL2441037	-8.344	606	-8.45584
CHEMBL2441038	-8.128	11100	-6.73836
CHEMBL2441042	-8.288	36100	-6.04179
CHEMBL2441053	-8.026	250000	-4.8988
CHEMBL2441058	-8.811	1100	-8.10371
CHEMBL2441059	-7.971	63500	-5.70823
CHEMBL2441063	-8.721	250000	-4.8988
CHEMBL3099583	-7.197	300	-8.87112
CHEMBL3099587	-8.571	400	-8.7012
CHEMBL3099589	-8.217	300	-8.87112
CHEMBL3114556	-7.267	3900	-7.35615
CHEMBL3114833	-7.285	5400	-7.16394
CHEMBL3114836	-7.768	5200	-7.18624
CHEMBL3114840	-8.265	3500	-7.42007
CHEMBL3114843	-7.269	7200	-6.99403
CHEMBL3114848	-8.106	2900	-7.53114
CHEMBL3114853	-8.118	4100	-7.32661
CHEMBL3114854	-6.861	8100	-6.92446
CHEMBL3114855	-6.196	6200	-7.08235
CHEMBL3114857	-7.218	1800	-7.81283
CHEMBL3115900	-9.467	8000	-6.9318
CHEMBL3115901	-9.527	15000	-6.56052
CHEMBL3127479	-6.309	5810	-7.12072
CHEMBL3127482	-8.486	15000	-6.56052
CHEMBL3127491	-8.188	562	-8.50036
CHEMBL3134464	-7.888	21.9	-10.417
CHEMBL3134466	-7.707	769	-8.31514
CHEMBL3134467	-6.597	62.4	-9.79855
CHEMBL3219074	-10.038	3050	-7.50135
CHEMBL3219075	-9.431	3200	-7.473
CHEMBL3219077	-9.807	1120	-8.09306
CHEMBL3219081	-10.596	580	-8.48174
CHEMBL3219086	-10.546	60	-9.82171
CHEMBL3219094	-9.255	2610	-7.59337
CHEMBL3219097	-7.655	1200	-8.05231
CHEMBL3314440	-9.589	0.66	-12.4854
CHEMBL3314450	-9.255	0.15	-13.3605
CHEMBL3314454	-8.713	0.07	-13.8107
CHEMBL3343299	-8.06	0.355	-12.8517
CHEMBL3343304	-7.166	6900	-7.01917
CHEMBL3355664	-8.495	8180	-6.91866
CHEMBL3355665	-8.138	8180	-6.91866
CHEMBL3355669	-6.663	8180	-6.91866
CHEMBL3355671	-7.382	8180	-6.91866
CHEMBL3355672	-7.957	8180	-6.91866
CHEMBL3355673	-7.451	8180	-6.91866
CHEMBL3355680	-7.937	9000	-6.86223
CHEMBL3398642	-6.784	1500	-7.92052
CHEMBL3403467	-8.032	760	-8.32209
CHEMBL3423058	-8.674	392	-8.71313
CHEMBL3594305	-6.815	9000	-6.86223
CHEMBL3594310	-8.327	3200	-7.473
CHEMBL3627868	-7.402	245	-8.99073
CHEMBL3627869	-8.384	2473	-7.62522
CHEMBL3627894	-7.443	1932	-7.77103
CHEMBL3627898	-8.614	28890	-6.17338
CHEMBL3628954	-8.626	590	-8.47164
CHEMBL3628955	-4.181	518	-8.54851
CHEMBL3629113	-6.409	1053	-8.1295
CHEMBL3629114	-8.224	409	-8.68806
CHEMBL3660186	-9.839	1100	-8.10371
CHEMBL3660191	-9.729	850	-8.25599
CHEMBL3660192	-7.883	2400	-7.64291
CHEMBL3666825	-4.326	10000	-6.8
CHEMBL3706845	-7.392	4000	-7.3412
CHEMBL3780273	-8.924	510	-8.5577
CHEMBL3780434	-9.59	200	-9.1106
CHEMBL3780437	-7.202	25500	-6.24711
CHEMBL3780548	-9.248	740	-8.33784
CHEMBL3781626	-9.295	1230	-8.03773
CHEMBL3891120	-6.394	1800	-7.81283
CHEMBL3907376	-6.345	10000	-6.8
CHEMBL3956096	-6.414	900	-8.22223
CHEMBL4083729	-7.458	2800	-7.55187

## Sheet: D2R
ID	Docking Score(Kcal/mol)	ki (mol/L)	Expt. Binding Free Energy (Kcal/mol)
CHEMBL42	-5.73	143.292	-9.30754
CHEMBL53	-6.387	60.5306	-9.81651
CHEMBL54	-8.024	83.8496	-9.62404
CHEMBL59	-6.722	1937.62	-7.76931
CHEMBL71	-5.683	7.89333	-11.0197
CHEMBL85	-7.687	4.7062	-11.3252
CHEMBL128	-6.395	218	-9.0597
CHEMBL411	-5.936	4440	-7.27956
CHEMBL531	-6.287	28.54	-10.2606
CHEMBL564	-5.837	168	-9.21358
CHEMBL708	-7.595	5.95444	-11.1862
CHEMBL726	-6.429	0.9895	-12.2462
CHEMBL1112	-7.519	1.76173	-11.9055
CHEMBL1303	-6.637	6.70667	-11.116
CHEMBL7549	-6.215	394.817	-8.7089
CHEMBL7927	-7.018	3454.56	-7.42779
CHEMBL9666	-6.252	2954.47	-7.52015
CHEMBL10085	-5.637	3.1	-11.5717
CHEMBL10289	-6.613	39.55	-10.0679
CHEMBL11363	-5.38	78.5333	-9.66273
CHEMBL11388	-5.528	83.3333	-9.62769
CHEMBL11608	-6.484	88500	-5.51216
CHEMBL12624	-4.97	1584.89	-7.888
CHEMBL21059	-7.018	3981.07	-7.344
CHEMBL21731	-4.522	909.5	-8.21603
CHEMBL24077	-6.153	6906.67	-7.01859
CHEMBL25236	-7.917	144.253	-9.30359
CHEMBL25359	-5.474	2.4	-11.7229
CHEMBL26181	-5.129	6.55	-11.1299
CHEMBL26962	-6.647	168	-9.21358
CHEMBL26998	-7.36	353.75	-8.77377
CHEMBL27940	-5.622	201	-9.10765
CHEMBL27995	-7.269	3000	-7.51112
CHEMBL28338	-6.562	710	-8.36229
CHEMBL30713	-8.015	10000	-6.8
CHEMBL38349	-6.443	5000	-7.2094
CHEMBL38465	-7.421	1000	-8.16
CHEMBL45244	-7.877	3432.79	-7.43152
CHEMBL51023	-7.746	232.39	-9.02194
CHEMBL51536	-7.848	257.49	-8.96137
CHEMBL52770	-7.344	501.19	-8.568
CHEMBL58377	-7.166	5	-11.2894
CHEMBL59075	-7.549	1584.89	-7.888
CHEMBL59324	-7.33	120	-9.41231
CHEMBL59725	-7.896	2354.05	-7.65433
CHEMBL59749	-7.455	6825	-7.02562
CHEMBL61079	-7.513	290	-8.89114
CHEMBL61565	-7.57	39.81	-10.064
CHEMBL63576	-5.648	2235	-7.68498
CHEMBL64875	-5.577	7.3	-11.0659
CHEMBL67222	-7.589	1373	-7.97277
CHEMBL69584	-7.71	690	-8.37917
CHEMBL69705	-5.408	5000	-7.2094
CHEMBL69706	-5.255	245.5	-8.98953
CHEMBL70215	-7.583	2000	-7.7506
CHEMBL71275	-5.659	98.15	-9.53103
CHEMBL71599	-5.726	56.75	-9.85461
CHEMBL71865	-7.565	8.85	-10.9522
CHEMBL74355	-7.341	1537.5	-7.90593
CHEMBL74805	-7.202	2.9	-11.6111
CHEMBL75621	-6.875	2.2	-11.7743
CHEMBL75678	-5.176	10000	-6.8
CHEMBL76982	-7.59	10000	-6.8
CHEMBL78287	-7.508	570	-8.49201
CHEMBL79098	-7.191	1300	-8.00504
CHEMBL80230	-8.033	0.41	-12.7666
CHEMBL80833	-8.768	960	-8.18411
CHEMBL80863	-7.442	3400	-7.43719
CHEMBL80919	-7.201	0.6	-12.5417
CHEMBL85972	-7.61	269	-8.93554
CHEMBL87625	-5.668	4985	-7.21118
CHEMBL88365	-7.159	152.9	-9.26921
CHEMBL88464	-5.441	8.7	-10.9623
CHEMBL90374	-6.926	18500	-6.43665
CHEMBL90797	-6.41	1034.5	-8.13997
CHEMBL90882	-5.72	2.5	-11.6988
CHEMBL91122	-6.428	3000	-7.51112
CHEMBL91229	-7.004	220	-9.05431
CHEMBL91350	-5.558	680	-8.38779
CHEMBL91553	-7.956	270	-8.93335
CHEMBL92139	-5.764	1600	-7.8824
CHEMBL92189	-8.3	290	-8.89114
CHEMBL93779	-6.818	5	-11.2894
CHEMBL96799	-8.008	3170	-7.47856
CHEMBL97637	-9.233	5011.87	-7.208
CHEMBL98330	-5.944	10000	-6.8
CHEMBL98331	-5.644	10000	-6.8
CHEMBL98965	-6.901	1000	-8.16
CHEMBL99967	-6.842	2190	-7.697
CHEMBL101535	-6.55	1.5	-12.0005
CHEMBL103772	-6.915	2240	-7.68366
CHEMBL103912	-6.858	3107	-7.49042
CHEMBL104135	-6.599	2037	-7.73977
CHEMBL104251	-6.455	1000	-8.16
CHEMBL104380	-6.889	979	-8.17254
CHEMBL104498	-6.058	5847	-7.11697
CHEMBL104514	-8.005	10000	-6.8
CHEMBL104614	-5.881	887	-8.23082
CHEMBL104678	-6.092	43	-10.0185
CHEMBL105509	-5.087	2267.5	-7.67646
CHEMBL105595	-7.035	6357	-7.06758
CHEMBL105601	-7.317	1000	-8.16
CHEMBL106897	-7.239	4126	-7.32288
CHEMBL107351	-5.981	6740	-7.03302
CHEMBL108242	-6.412	1025	-8.14542
CHEMBL109532	-7.718	7.943	-11.016
CHEMBL109684	-6.821	10.9333	-10.8273
CHEMBL109912	-7.183	26.85	-10.2966
CHEMBL110888	-7.017	11.05	-10.821
CHEMBL111749	-7.369	16.5	-10.5842
CHEMBL112268	-7.616	7.943	-11.016
CHEMBL112833	-8.708	255.5	-8.96595
CHEMBL113196	-8.697	0.3	-12.9511
CHEMBL115402	-6.631	1000	-8.16
CHEMBL119154	-6.419	826	-8.27291
CHEMBL119401	-6.241	1000	-8.16
CHEMBL120661	-7.764	5.92	-11.1896
CHEMBL122533	-5.794	0.2512	-13.056
CHEMBL124411	-7.42	410	-8.68661
CHEMBL126441	-5.979	14	-10.6813
CHEMBL126749	-9.067	32	-10.193
CHEMBL126948	-7.446	63	-9.7929
CHEMBL127257	-7.727	6000	-7.10171
CHEMBL130347	-7.618	352	-8.7767
CHEMBL131484	-7.128	1319.13	-7.99641
CHEMBL131495	-8.748	9.581	-10.9053
CHEMBL132724	-7.3	125.89	-9.38401
CHEMBL133524	-8.639	5	-11.2894
CHEMBL134807	-7.384	149.547	-9.2823
CHEMBL135357	-7.792	7	-11.0907
CHEMBL139926	-7.602	132.374	-9.35435
CHEMBL140165	-7.574	2100	-7.72178
CHEMBL140612	-7.434	9.725	-10.8965
CHEMBL141845	-7.109	218.68	-9.05786
CHEMBL142020	-7.395	244.754	-8.99133
CHEMBL143352	-6.178	252.287	-8.97342
CHEMBL145584	-6.097	20000	-6.3906
CHEMBL147164	-7.009	710	-8.36229
CHEMBL149510	-8.487	1100	-8.10371
CHEMBL150129	-6.709	5880	-7.11365
CHEMBL154508	-7.807	3174.5	-7.47772
CHEMBL156164	-5.764	101.536	-9.511
CHEMBL156198	-7.964	15000	-6.56052
CHEMBL156651	-5.684	106.175	-9.48461
CHEMBL157035	-8.628	7.37	-11.0602
CHEMBL157138	-5.636	0.71474	-12.4384
CHEMBL157222	-7.21	8300	-6.91005
CHEMBL159143	-6.066	1000	-8.16
CHEMBL160357	-7.683	4.3	-11.3785
CHEMBL160744	-5.231	8.1	-11.0045
CHEMBL162762	-5.227	5690.91	-7.13295
CHEMBL163863	-6.261	230	-9.02805
CHEMBL164744	-5.787	7.7	-11.0344
CHEMBL165022	-4.082	16000	-6.5224
CHEMBL165047	-7.054	4.8	-11.3135
CHEMBL165140	-7.113	7.4	-11.0578
CHEMBL165171	-6.5	6250	-7.0776
CHEMBL165780	-6.701	2.3	-11.7481
CHEMBL166310	-8.754	3.4	-11.5172
CHEMBL167414	-7.419	1020	-8.1483
CHEMBL168571	-7.549	5050	-7.20352
CHEMBL171826	-7.096	398.11	-8.704
CHEMBL176109	-8.209	2000	-7.7506
CHEMBL177807	-7.954	1500	-7.92052
CHEMBL181469	-5.518	6.2	-11.1623
CHEMBL185436	-8.072	31.62	-10.2001
CHEMBL187236	-8.636	840	-8.26298
CHEMBL187804	-8.024	8000	-6.9318
CHEMBL193639	-5.747	2	-11.8306
CHEMBL196744	-7.369	17.5	-10.5495
CHEMBL196928	-6.563	6720	-7.03478
CHEMBL197159	-6.32	41000	-5.96661
CHEMBL197214	-6.43	330	-8.81482
CHEMBL198040	-8.508	11.3	-10.8078
CHEMBL198041	-8.793	90	-9.58223
CHEMBL198216	-8.639	8.7	-10.9623
CHEMBL198224	-8.376	1	-12.24
CHEMBL199836	-6.865	750	-8.32992
CHEMBL201483	-5.298	488	-8.58375
CHEMBL201551	-6.932	86.2	-9.60771
CHEMBL202780	-7.038	900	-8.22223
CHEMBL203047	-5.989	3.4	-11.5172
CHEMBL203400	-6.436	710	-8.36229
CHEMBL205238	-6.134	128	-9.37419
CHEMBL206307	-7.326	1000	-8.16
CHEMBL206308	-8.922	1000	-8.16
CHEMBL206528	-6.484	409	-8.68806
CHEMBL207871	-7.012	244	-8.99315
CHEMBL210567	-5.749	14.4333	-10.6633
CHEMBL210578	-7.573	0.954833	-12.2673
CHEMBL210955	-6.861	2561.34	-7.60448
CHEMBL212077	-6.895	6394	-7.06415
CHEMBL212384	-5.433	3896	-7.35676
CHEMBL212608	-6.572	1150	-8.07745
CHEMBL212891	-6.023	2530	-7.61176
CHEMBL212912	-6.368	181	-9.16956
CHEMBL213388	-6.274	1776	-7.82076
CHEMBL213424	-7.112	1015	-8.15121
CHEMBL213492	-6.82	383	-8.72685
CHEMBL213795	-6.861	1521	-7.9123
CHEMBL214016	-6.408	1126	-8.08991
CHEMBL215450	-7.517	60.9	-9.81292
CHEMBL215669	-7.728	3.4	-11.5172
CHEMBL217299	-5.291	2805	-7.55081
CHEMBL217425	-4.769	5000	-7.2094
CHEMBL218351	-7.571	24.88	-10.3416
CHEMBL225284	-6.945	7.3	-11.0659
CHEMBL228279	-6.456	154	-9.26497
CHEMBL228554	-6.516	104	-9.49683
CHEMBL230930	-6.582	100	-9.52
CHEMBL231156	-8.204	53.7	-9.88723
CHEMBL231183	-6.504	149	-9.28447
CHEMBL238718	-7.565	5070	-7.20119
CHEMBL238760	-7.509	2000	-7.7506
CHEMBL238915	-7.055	5088.5	-7.19904
CHEMBL239700	-6.497	92.6	-9.56541
CHEMBL240022	-6.002	11000	-6.74371
CHEMBL240024	-6.371	100000	-5.44
CHEMBL240246	-7.447	1000	-8.16
CHEMBL240773	-5.947	1980.92	-7.75626
CHEMBL240863	-7.136	2000	-7.7506
CHEMBL240887	-7.641	2000	-7.7506
CHEMBL241083	-7.312	300000	-4.79112
CHEMBL241099	-7.559	200000	-5.0306
CHEMBL241211	-8.687	1300	-8.00504
CHEMBL241281	-6.213	2400	-7.64291
CHEMBL241282	-7.525	100000	-5.44
CHEMBL242599	-7.814	7.943	-11.016
CHEMBL242644	-7.948	687	-8.38174
CHEMBL243742	-6.558	123	-9.39773
CHEMBL243901	-6.43	630.96	-8.432
CHEMBL244280	-6.457	1258.93	-8.024
CHEMBL246849	-7.603	127	-9.37883
CHEMBL247058	-8.27	5.5	-11.2331
CHEMBL252430	-7.091	5	-11.2894
CHEMBL256597	-6.159	29.85	-10.2341
CHEMBL261917	-5.284	10000	-6.8
CHEMBL263162	-8.57	52	-9.90624
CHEMBL263329	-8.205	9.1	-10.9357
CHEMBL266723	-5.67	1100	-8.10371
CHEMBL267014	-6.954	16487.3	-6.50468
CHEMBL267930	-6.536	0.375364	-12.8187
CHEMBL267932	-6.824	0.133	-13.4316
CHEMBL270426	-5.862	235	-9.01535
CHEMBL271066	-5.948	2511.89	-7.616
CHEMBL271513	-5.889	120	-9.41231
CHEMBL271909	-5.626	1000	-8.16
CHEMBL271913	-5.122	50.1	-9.92822
CHEMBL272300	-6.153	1000	-8.16
CHEMBL273273	-6.969	37.4	-10.1009
CHEMBL273412	-5.397	8.5	-10.976
CHEMBL276520	-6.968	1000	-8.16
CHEMBL277790	-8.305	79.43	-9.65602
CHEMBL277945	-5.374	6.31	-11.152
CHEMBL278285	-6.174	1.4	-12.0413
CHEMBL279925	-5.975	100	-9.52
CHEMBL280177	-5.006	7.943	-11.016
CHEMBL281048	-6.469	261	-8.95337
CHEMBL284092	-5.759	2189	-7.69727
CHEMBL285755	-5.693	126.254	-9.38231
CHEMBL286080	-5.739	720000	-4.27403
CHEMBL291545	-7.713	199.53	-9.11199
CHEMBL291801	-8.717	251.19	-8.976
CHEMBL293956	-7.644	100000	-5.44
CHEMBL294649	-5.925	100000	-5.44
CHEMBL294951	-5.628	2.4	-11.7229
CHEMBL295094	-7.712	1391.54	-7.96485
CHEMBL295596	-6.144	1300	-8.00504
CHEMBL296419	-6.948	1507	-7.91777
CHEMBL297302	-8.305	0.027	-14.3733
CHEMBL297960	-7.381	125.89	-9.38401
CHEMBL298612	-6.543	100000	-5.44
CHEMBL300780	-8.812	191.213	-9.13714
CHEMBL301559	-5.763	81.2143	-9.6429
CHEMBL303538	-7.17	53750	-5.80669
CHEMBL303692	-6.945	1000	-8.16
CHEMBL305706	-5.258	2526	-7.61269
CHEMBL308345	-6.84	0.47	-12.6859
CHEMBL309727	-7.423	5	-11.2894
CHEMBL309858	-7.752	2745	-7.56358
CHEMBL310045	-7.215	1.3	-12.085
CHEMBL310153	-6.335	204.17	-9.09841
CHEMBL310843	-7.064	4007.57	-7.34008
CHEMBL313620	-7.481	8.8	-10.9555
CHEMBL314536	-6.032	175.5	-9.18778
CHEMBL314937	-9.028	1518	-7.91347
CHEMBL315879	-7.354	2350	-7.65535
CHEMBL316081	-7.954	7943.28	-6.936
CHEMBL317250	-6.734	3500	-7.42007
CHEMBL317488	-3.404	33.9525	-10.158
CHEMBL318166	-7.109	5.8	-11.2017
CHEMBL318740	-5.651	1928	-7.77225
CHEMBL319355	-9.014	1258.93	-8.024
CHEMBL320734	-5.986	9100	-6.8557
CHEMBL321557	-7.654	3400	-7.43719
CHEMBL322802	-6.568	206.5	-9.09171
CHEMBL323088	-6.297	2	-11.8306
CHEMBL323118	-6.613	10000	-6.8
CHEMBL324073	-5.804	10000	-6.8
CHEMBL328459	-6.694	17	-10.5666
CHEMBL328667	-7.869	150	-9.28052
CHEMBL328894	-5.218	368	-8.75045
CHEMBL330216	-5.23	533	-8.53165
CHEMBL332677	-5.652	2023	-7.74385
CHEMBL340173	-8.06	48.7	-9.94496
CHEMBL342001	-6.756	3450	-7.42857
CHEMBL343755	-5.125	110	-9.46371
CHEMBL344677	-7.229	108.34	-9.47269
CHEMBL345357	-7.236	25847.4	-6.23911
CHEMBL345848	-7.202	1000	-8.16
CHEMBL346692	-7.171	715.717	-8.35755
CHEMBL347290	-6.707	1560	-7.89735
CHEMBL348435	-6.882	5590	-7.14352
CHEMBL349683	-9.071	3.5	-11.5001
CHEMBL350166	-5.855	130	-9.36504
CHEMBL351459	-7.815	19	-10.5009
CHEMBL351550	-7.795	26000	-6.23564
CHEMBL352648	-5.556	8.8	-10.9555
CHEMBL354748	-7.326	16500	-6.50422
CHEMBL354845	-5.55	100000	-5.44
CHEMBL355371	-7.253	12	-10.7723
CHEMBL356359	-7.563	1000	-8.16
CHEMBL356526	-8.133	199.53	-9.11199
CHEMBL357416	-8.254	1.85	-11.8766
CHEMBL357684	-7.004	695.44	-8.37453
CHEMBL357807	-8.061	2	-11.8306
CHEMBL358839	-7.359	1500	-7.92052
CHEMBL360457	-6.645	3.6	-11.4834
CHEMBL364270	-5.852	68	-9.74779
CHEMBL364782	-8.588	1000	-8.16
CHEMBL365697	-5.576	10000	-6.8
CHEMBL378543	-5.664	4927	-7.21809
CHEMBL379602	-5.289	9.5	-10.9103
CHEMBL379662	-5.369	101.95	-9.50859
CHEMBL379874	-6.111	1474	-7.93084
CHEMBL380124	-6.539	10000	-6.8
CHEMBL380287	-7.357	7900	-6.93923
CHEMBL380330	-5.256	10.486	-10.852
CHEMBL381912	-7.12	10000	-6.8
CHEMBL383805	-4.87	100000	-5.44
CHEMBL387832	-5.473	154	-9.26497
CHEMBL388247	-7.024	897.165	-8.22409
CHEMBL389357	-5.625	24.775	-10.3441
CHEMBL391192	-6.654	300000	-4.79112
CHEMBL392791	-7.185	2288	-7.67114
CHEMBL393774	-8.03	4925	-7.21833
CHEMBL394110	-7.828	21.05	-10.4404
CHEMBL394777	-4.954	10000	-6.8
CHEMBL395741	-7.258	1995.26	-7.752
CHEMBL395743	-6.294	398.11	-8.704
CHEMBL396561	-5.257	22.8	-10.3932
CHEMBL398615	-6.687	0.07	-13.8107
CHEMBL398813	-7.619	5036.5	-7.2051
CHEMBL401223	-7.507	161	-9.23872
CHEMBL403550	-6.47	10000	-6.8
CHEMBL413483	-6.799	142.5	-9.31081
CHEMBL418802	-7.964	6.7	-11.1165
CHEMBL419706	-9.056	630.96	-8.432
CHEMBL419792	-6.193	4093.1	-7.32761
CHEMBL423247	-7.187	4932.6	-7.21742
CHEMBL423642	-8.58	1000	-8.16
CHEMBL424808	-9.338	5000	-7.2094
CHEMBL432059	-6.795	14000	-6.60127
CHEMBL434665	-6.554	811.76	-8.28318
CHEMBL440687	-7.797	22053.3	-6.33288
CHEMBL441529	-7.825	368	-8.75045
CHEMBL442093	-8.425	300000	-4.79112
CHEMBL442456	-6.196	501.19	-8.568
CHEMBL443006	-6.81	25.12	-10.336
CHEMBL443034	-7.371	2.8	-11.6319
CHEMBL444128	-7.411	60500	-5.73681
CHEMBL444309	-7.764	1700	-7.84659
CHEMBL447809	-6.326	395	-8.70863
CHEMBL456673	-7.77	1324000	-3.91423
CHEMBL456674	-6.007	629000	-4.35384
CHEMBL457024	-7.702	26	-10.3156
CHEMBL457889	-7.801	1000000	-4.08
CHEMBL457890	-6.905	1000000	-4.08
CHEMBL457891	-8.073	1000000	-4.08
CHEMBL457899	-7.167	1412000	-3.87622
CHEMBL457921	-8.091	655000	-4.32991
CHEMBL458220	-8.078	5128.61	-7.1944
CHEMBL458792	-6.509	298000	-4.79507
CHEMBL458992	-7.816	1000000	-4.08
CHEMBL459158	-7.606	1000000	-4.08
CHEMBL476109	-5.975	178.4	-9.1781
CHEMBL476642	-8.3	100000	-5.44
CHEMBL477206	-6.288	3.01033	-11.5891
CHEMBL477250	-7.559	13.4333	-10.7057
CHEMBL478671	-6.141	5027.75	-7.20613
CHEMBL484202	-6.258	390	-8.71615
CHEMBL484204	-8.063	9250	-6.84605
CHEMBL484345	-7.233	2000	-7.7506
CHEMBL485719	-5.645	1000000	-4.08
CHEMBL485720	-7.236	114000	-5.36261
CHEMBL485727	-6.33	1000000	-4.08
CHEMBL485918	-8.305	1000000	-4.08
CHEMBL486336	-5.999	1000000	-4.08
CHEMBL486337	-5.654	1000000	-4.08
CHEMBL486534	-5.082	1000000	-4.08
CHEMBL487760	-6.576	854000	-4.17322
CHEMBL487761	-6.027	1000000	-4.08
CHEMBL487960	-5.691	178000	-5.09943
CHEMBL492033	-6.708	515	-8.55194
CHEMBL492480	-8.04	362	-8.76016
CHEMBL497340	-4.972	10000	-6.8
CHEMBL498048	-6.24	1600	-7.8824
CHEMBL503958	-6.378	10000	-6.8
CHEMBL514098	-8.675	847000	-4.17808
CHEMBL514286	-6.568	427000	-4.58262
CHEMBL515535	-7.382	17.8	-10.5394
CHEMBL515853	-7.384	1000000	-4.08
CHEMBL518931	-5.75	565000	-4.41721
CHEMBL519228	-8.074	1000000	-4.08
CHEMBL519547	-6.01	1000000	-4.08
CHEMBL521025	-6.982	1000000	-4.08
CHEMBL523381	-6.618	96	-9.54411
CHEMBL523994	-6.981	10000	-6.8
CHEMBL538542	-6.51	2.43614	-11.7141
CHEMBL539518	-5.974	100000	-5.44
CHEMBL539526	-5.588	4200	-7.31238
CHEMBL540538	-4.984	10000	-6.8
CHEMBL541055	-5.082	10000	-6.8
CHEMBL542399	-5.017	10000	-6.8
CHEMBL542700	-6.375	4480	-7.27426
CHEMBL544055	-5.348	100000	-5.44
CHEMBL544118	-5.143	810000	-4.20446
CHEMBL544761	-5.828	10000	-6.8
CHEMBL545695	-6.981	1656	-7.86208
CHEMBL554073	-6.707	1000	-8.16
CHEMBL554897	-6.924	5148	-7.19217
CHEMBL556895	-7.836	10000	-6.8
CHEMBL558058	-7.161	19.95	-10.4721
CHEMBL558838	-6.652	2750	-7.56251
CHEMBL559004	-7.794	1000	-8.16
CHEMBL561123	-7.937	915	-8.21247
CHEMBL562464	-5.686	25.12	-10.336
CHEMBL562836	-7.206	630.96	-8.432
CHEMBL562948	-6.618	199.53	-9.11199
CHEMBL562983	-7.986	158.49	-9.248
CHEMBL563580	-5.417	5.012	-11.288
CHEMBL564347	-5.101	1584.89	-7.888
CHEMBL564477	-7.588	10000	-6.8
CHEMBL568822	-5.96	5.22	-11.264
CHEMBL569003	-8.716	8.85	-10.9522
CHEMBL569977	-5.499	3.74	-11.4609
CHEMBL570187	-7.847	7.08	-11.084
CHEMBL571464	-7.667	15	-10.6405
CHEMBL572270	-4.378	2511.89	-7.616
CHEMBL575760	-7.22	630.96	-8.432
CHEMBL593056	-6.375	794.33	-8.296
CHEMBL593196	-6.934	25.12	-10.336
CHEMBL593626	-7.137	10000	-6.8
CHEMBL595759	-6.293	10000	-6.8
CHEMBL596622	-5.696	2000	-7.7506
CHEMBL596678	-6.185	10000	-6.8
CHEMBL596802	-6.895	12535.5	-6.66653
CHEMBL596885	-5.936	10000	-6.8
CHEMBL599636	-8.82	12.75	-10.7365
CHEMBL605354	-4.458	124	-9.39295
CHEMBL607559	-6.538	10000	-6.8
CHEMBL610449	-6.033	10000	-6.8
CHEMBL1079480	-5.977	501.19	-8.568
CHEMBL1079481	-5.927	125.89	-9.38401
CHEMBL1079494	-5.254	564.543	-8.49769
CHEMBL1079814	-6.381	1000	-8.16
CHEMBL1080389	-7.633	10000	-6.8
CHEMBL1080846	-6.192	543.033	-8.52064
CHEMBL1081401	-5.911	1035.27	-8.13953
CHEMBL1081869	-5.742	685.417	-8.3831
CHEMBL1081966	-6.842	518.867	-8.54752
CHEMBL1082111	-6.43	582.383	-8.47932
CHEMBL1087452	-7.464	8.6	-10.9691
CHEMBL1087454	-5.843	8.3	-10.9901
CHEMBL1087818	-6.324	11	-10.8237
CHEMBL1087872	-6.925	9	-10.9422
CHEMBL1170094	-7.943	4.2	-11.3924
CHEMBL1172212	-7.53	46.8	-9.96847
CHEMBL1201192	-6.187	100000	-5.44
CHEMBL1214829	-6.825	10000	-6.8
CHEMBL1214895	-6.617	4542	-7.26614
CHEMBL1214959	-7.128	2977	-7.51566
CHEMBL1221545	-8.138	46.5	-9.97226
CHEMBL1223617	-7.092	17	-10.5666
CHEMBL1223683	-7.292	0.6	-12.5417
CHEMBL1223750	-6.589	1	-12.24
CHEMBL1223802	-7.672	1.5	-12.0005
CHEMBL1223856	-8.318	0.55	-12.5931
CHEMBL1223857	-7.15	0.76	-12.4021
CHEMBL1224527	-6.7	375115	-4.65914
CHEMBL1237149	-7.216	12	-10.7723
CHEMBL1242923	-7.889	1733.15	-7.83518
CHEMBL1255588	-7.024	1.28167	-12.0934
CHEMBL1257261	-7.722	8.23	-10.9951
CHEMBL1257493	-8.043	0.5752	-12.5666
CHEMBL1257734	-7.3	4.47	-11.3556
CHEMBL1257808	-6.691	2511.89	-7.616
CHEMBL1257811	-8.059	29	-10.2511
CHEMBL1258034	-6.351	398.11	-8.704
CHEMBL1258085	-6.348	5.49	-11.2342
CHEMBL1258087	-6.866	0.812	-12.363
CHEMBL1258155	-8.045	195	-9.12555
CHEMBL1258535	-8.157	9.54	-10.9078
CHEMBL1258649	-6.532	1.41	-12.0371
CHEMBL1258987	-5.179	2.3	-11.7481
CHEMBL1259023	-5.441	0.62	-12.5223
CHEMBL1259042	-5.053	0.73	-12.4259
CHEMBL1259080	-5.515	2	-11.8306
CHEMBL1259097	-5.206	4.6	-11.3386
CHEMBL1259098	-5.812	4.9	-11.3013
CHEMBL1259113	-6.829	35	-10.1401
CHEMBL1259158	-5.588	6.1	-11.172
CHEMBL1259187	-9.599	3.1	-11.5717
CHEMBL1259189	-6.187	31	-10.2117
CHEMBL1403281	-5.892	0.65	-12.4944
CHEMBL1642882	-5.559	5000	-7.2094
CHEMBL1684023	-6.169	1203	-8.05084
CHEMBL1689008	-7.552	35.2	-10.1367
CHEMBL1765629	-8.309	113.5	-9.44521
CHEMBL1771105	-5.465	2.065	-11.8117
CHEMBL1774063	-7.644	2.2	-11.7743
CHEMBL1774072	-7.567	3	-11.5911
CHEMBL1774073	-7.398	1	-12.24
CHEMBL1774083	-7.112	2	-11.8306
CHEMBL1774084	-7.21	6	-11.1817
CHEMBL1774086	-7.68	1.2	-12.1323
CHEMBL1774386	-6.648	8241	-6.91427
CHEMBL1774545	-5.908	196	-9.12253
CHEMBL1774551	-8.013	869	-8.24293
CHEMBL1806870	-6.662	4300	-7.29848
CHEMBL1806871	-6.706	2200	-7.69431
CHEMBL1813591	-6.98	0.26	-13.0356
CHEMBL1813594	-7.914	0.14	-13.4013
CHEMBL1813597	-7.132	2.6	-11.6756
CHEMBL1813599	-6.982	7.4	-11.0578
CHEMBL1834252	-6.892	1648	-7.86494
CHEMBL1916551	-6.296	8.05	-11.0081
CHEMBL1923415	-8.099	7550	-6.96599
CHEMBL1928134	-5.157	10.5	-10.8512
CHEMBL1946257	-7.166	1983	-7.75564
CHEMBL2016626	-5.709	3.381	-11.5205
CHEMBL2016628	-3.509	1.29	-12.0896
CHEMBL2021539	-5.677	190	-9.1409
CHEMBL2028019	-6.245	2.7525	-11.642
CHEMBL2029928	-7.108	364	-8.7569
CHEMBL2030622	-5.993	10000	-6.8
CHEMBL2030624	-5.192	10000	-6.8
CHEMBL2031876	-7.118	10000	-6.8
CHEMBL2031884	-7.542	10000	-6.8
CHEMBL2031885	-8.434	10000	-6.8
CHEMBL2037519	-6.623	1522	-7.91192
CHEMBL2059306	-8.841	9.5	-10.9103
CHEMBL2062849	-5.357	1700	-7.84659
CHEMBL2062858	-5.475	42000	-5.95238
CHEMBL2111566	-5.055	217	-9.06241
CHEMBL2113348	-7.898	1584.89	-7.888
CHEMBL2159471	-7.783	16	-10.6024
CHEMBL2165114	-6.762	18	-10.5328
CHEMBL2165119	-6.332	1.66667	-11.9383
CHEMBL2165121	-6.584	3.1	-11.5717
CHEMBL2165122	-6.517	4.2	-11.3924
CHEMBL2165126	-5.57	2.586	-11.6788
CHEMBL2165137	-7.251	42	-10.0324
CHEMBL2165673	-6.292	45.9	-9.97993
CHEMBL2207485	-5.514	216	-9.06514
CHEMBL2207487	-5.946	73.5	-9.70185
CHEMBL2207488	-6.554	1760	-7.8261
CHEMBL2207490	-6.834	626.5	-8.43619
CHEMBL2207492	-6.362	10820	-6.75345
CHEMBL2207495	-5.038	12495	-6.66844
CHEMBL2298826	-7.065	1000	-8.16
CHEMBL2298827	-7.165	0.67	-12.4765
CHEMBL2298830	-6.469	13.2	-10.716
CHEMBL2298833	-7.089	7.06	-11.0856
CHEMBL2325927	-6.617	880	-8.2355
CHEMBL2325935	-6.926	69	-9.73917
CHEMBL2326468	-6.373	320	-8.833
CHEMBL2326491	-6.294	5000	-7.2094
CHEMBL2334887	-5.705	5000	-7.2094
CHEMBL2335738	-7.353	195	-9.12555
CHEMBL2336280	-5.791	12.295	-10.758
CHEMBL2336284	-5.554	1542.44	-7.90403
CHEMBL2336892	-7.156	169.5	-9.20833
CHEMBL2368625	-7.937	79.43	-9.65602
CHEMBL2386605	-7.646	119	-9.41726
CHEMBL2396663	-8.978	9.9	-10.8859
CHEMBL2397381	-6.654	77	-9.67437
CHEMBL2397389	-8.409	10.48	-10.8523
CHEMBL2397392	-7.39	5.65	-11.2172
CHEMBL2397477	-9.039	7	-11.0907
CHEMBL2397478	-7.228	3.47667	-11.504
CHEMBL2397480	-7.225	13.3333	-10.7101
CHEMBL2430443	-6.37	182.65	-9.1642
CHEMBL2432058	-5.381	5096	-7.19817
CHEMBL2443000	-5.425	5550	-7.14776
CHEMBL2443002	-6.633	32500	-6.10384
CHEMBL2443004	-7.129	9800	-6.81193
CHEMBL2443010	-4.689	1175	-8.06475
CHEMBL3084506	-6.416	196	-9.12253
CHEMBL3084510	-5.48	39.4	-10.0701
CHEMBL3084599	-6.74	316.23	-8.84
CHEMBL3085216	-6.105	50000	-5.8494
CHEMBL3085815	-6.584	549.54	-8.5136
CHEMBL3088212	-6.461	1479.11	-7.9288
CHEMBL3104515	-8.929	112.2	-9.45201
CHEMBL3104518	-7.936	10000	-6.8
CHEMBL3115580	-7.91	276.837	-8.91857
CHEMBL3115585	-4.471	141.817	-9.31365
CHEMBL3133871	-6.485	2	-11.8306
CHEMBL3133873	-5.806	7.5	-11.0499
CHEMBL3286429	-7.236	3962	-7.34684
CHEMBL3286567	-6.46	2094.65	-7.72329
CHEMBL3286568	-5.566	660.345	-8.40511
CHEMBL3287391	-6.745	27.5	-10.2825
CHEMBL3287397	-6.812	3.9	-11.4362
CHEMBL3287399	-7.393	7.15	-11.0781
CHEMBL3287404	-7.996	2.8	-11.6319
CHEMBL3287405	-7.35	0.45	-12.7116
CHEMBL3289647	-7.364	1053	-8.1295
CHEMBL3289973	-7.116	63	-9.7929
CHEMBL3289977	-8.453	7200	-6.99403
CHEMBL3289985	-7.831	10000	-6.8
CHEMBL3289988	-7.472	10000	-6.8
CHEMBL3290005	-9.094	1	-12.24
CHEMBL3290007	-8.514	23	-10.3881
CHEMBL3290008	-8.087	1	-12.24
CHEMBL3290011	-8.13	11	-10.8237
CHEMBL3290013	-8.806	27	-10.2933
CHEMBL3290015	-8.77	8	-11.0118
CHEMBL3298685	-7.83	1987.63	-7.75426
CHEMBL3298755	-6.637	9105.06	-6.85538
CHEMBL3298757	-7.319	1349.48	-7.98297
CHEMBL3298828	-7.908	0.6083	-12.5336
CHEMBL3323114	-5.956	239.667	-9.00373
CHEMBL3325911	-6.572	1000	-8.16
CHEMBL3325920	-6.26	1000	-8.16
CHEMBL3335535	-7.909	100000	-5.44
CHEMBL3335536	-7.909	100000	-5.44
CHEMBL3335537	-7.715	100000	-5.44
CHEMBL3344459	-6.857	7.54	-11.0468
CHEMBL3353898	-6.6	42.3	-10.0282
CHEMBL3353905	-7.176	23.7	-10.3703
CHEMBL3353914	-6.869	26.6	-10.3022
CHEMBL3358497	-7.207	1000	-8.16
CHEMBL3358508	-7.931	1000	-8.16
CHEMBL3358509	-7.664	1000	-8.16
CHEMBL3358513	-7.289	1	-12.24
CHEMBL3358516	-6.959	1000	-8.16
CHEMBL3409234	-6.283	4.8	-11.3135
CHEMBL3409238	-6.118	1.3	-12.085
CHEMBL3409244	-6.977	160	-9.2424
CHEMBL3409247	-8.531	270	-8.93335
CHEMBL3423332	-9.949	4	-11.4212
CHEMBL3423377	-9.1	340	-8.79719
CHEMBL3577344	-5.118	38.5	-10.0838
CHEMBL3588984	-7.349	103	-9.50254
CHEMBL3588991	-7.858	1210	-8.04741
CHEMBL3588996	-8.842	15100	-6.55659
CHEMBL3590079	-6.973	8.05	-11.0081
CHEMBL3590083	-7.628	26	-10.3156
CHEMBL3597645	-7.529	8.37	-10.9851
CHEMBL3597648	-7.283	1000	-8.16
CHEMBL3613874	-7.924	5.25	-11.2606
CHEMBL3622092	-7.076	7500	-6.96992
CHEMBL3642701	-6.402	144	-9.30463
CHEMBL3642708	-6.165	217	-9.06241
CHEMBL3642736	-6.386	702.5	-8.36856
CHEMBL3642768	-6.739	926.5	-8.20509
CHEMBL3642776	-6.338	429.7	-8.6589
CHEMBL3642779	-6.869	1486	-7.92605
CHEMBL3642798	-6.906	3042	-7.5029
CHEMBL3642817	-7.304	408.6	-8.68863
CHEMBL3664823	-7.039	209.41	-9.08344
CHEMBL3664848	-6.949	281.84	-8.908
CHEMBL3664872	-7.905	1047.58	-8.13255
CHEMBL3664873	-6.987	149.51	-9.28245
CHEMBL3664879	-6.426	196.5	-9.12103
CHEMBL3664883	-6.91	104.22	-9.49559
CHEMBL3676847	-7.949	71.18	-9.72079
CHEMBL3676894	-7.126	25.8	-10.3202
CHEMBL3676912	-6.784	105.59	-9.48787
CHEMBL3676916	-6.181	168.26	-9.21267
CHEMBL3695354	-6.841	186.6	-9.15156
CHEMBL3695362	-5.403	91.9	-9.56989
CHEMBL3695398	-6.407	191.8	-9.13533
CHEMBL3695406	-7.276	372.6	-8.74311
CHEMBL3695424	-6.602	10000000	-2.72
CHEMBL3695426	-6.506	196.8	-9.12013
CHEMBL3695432	-6.565	808.8	-8.28534
CHEMBL3695441	-6.203	10000000	-2.72
CHEMBL3695446	-8.656	243.6	-8.99412
CHEMBL3697974	-6.307	181.01	-9.16952
CHEMBL3697993	-6.212	218.89	-9.05729
CHEMBL3697994	-6.226	116.64	-9.42909
CHEMBL3697999	-6.427	4818.65	-7.23122
CHEMBL3698005	-5.902	95.38	-9.54794
CHEMBL3740235	-7.13	147	-9.29245
CHEMBL3754576	-4.87	1000	-8.16
CHEMBL3759205	-6.425	60	-9.82171
CHEMBL3759819	-7.17	94	-9.55655
CHEMBL3765266	-7.272	10000	-6.8
CHEMBL3765285	-7.705	12589.2	-6.664
CHEMBL3765754	-7.717	10000	-6.8
CHEMBL3769612	-6.915	1814	-7.80825
CHEMBL3771222	-6.514	261	-8.95337
CHEMBL3774462	-7.142	286.403	-8.89851
CHEMBL3774588	-6.64	174.983	-9.18952
CHEMBL3774591	-7.911	571.447	-8.49051
CHEMBL3775534	-5.579	237.567	-9.00893
CHEMBL3780975	-6.307	1095	-8.1064
CHEMBL3792751	-6.906	10000	-6.8
CHEMBL3798179	-9.022	2117.89	-7.71677
CHEMBL3799427	-7.881	1800	-7.81283
CHEMBL3800150	-8.133	86	-9.60908
CHEMBL3819082	-7.147	1150	-8.07745
CHEMBL3891542	-7.703	4.1	-11.4066
CHEMBL3897426	-8.586	522	-8.54397
CHEMBL3903542	-7.619	145	-9.30054
CHEMBL3908174	-5.775	851.14	-8.2552
CHEMBL3908870	-5.232	2942.11	-7.52262
CHEMBL3914155	-8.185	631	-8.43196
CHEMBL3915863	-7.51	4.5	-11.3516
CHEMBL3916047	-7.969	3.4	-11.5172
CHEMBL3918755	-7.552	0.63	-12.5129
CHEMBL3918805	-7.615	8.3	-10.9901
CHEMBL3929710	-7.449	5.7	-11.212
CHEMBL3932186	-6.85	2.1	-11.8018
CHEMBL3936812	-5.976	513	-8.55424
CHEMBL3937643	-6.517	1.7	-11.9266
CHEMBL3941795	-5.626	1091.74	-8.10816
CHEMBL3947670	-7.569	1959	-7.76283
CHEMBL3950264	-7.331	1036.86	-8.13862
CHEMBL3953773	-8.036	2.4	-11.7229
CHEMBL3955505	-4.879	124.785	-9.38922
CHEMBL3966956	-6.928	0.4	-12.7812
CHEMBL3967683	-6.517	630.96	-8.432
CHEMBL3971383	-7.678	852.07	-8.25455
CHEMBL3975147	-5.229	1288.25	-8.0104
CHEMBL4060461	-7.032	0.5435	-12.6001
CHEMBL4063145	-6.207	0.8775	-12.3172
CHEMBL4067439	-6.141	7.75	-11.0305
CHEMBL4068561	-7.395	1.71	-11.9231
CHEMBL4069145	-7.617	2.95	-11.601
CHEMBL4070715	-7.846	4.5	-11.3516
CHEMBL4071185	-8.183	1.67	-11.9371
CHEMBL4071868	-8.533	1.67	-11.9371
CHEMBL4072785	-6.086	11450	-6.72002
CHEMBL4072821	-5.575	7.75	-11.0305
CHEMBL4073520	-6.916	100000	-5.44
CHEMBL4076129	-7.229	23.8	-10.3679
CHEMBL4078348	-8.008	1.4	-12.0413
CHEMBL4079642	-5.872	114945	-5.35773
CHEMBL4083239	-7.385	0.945	-12.2734
CHEMBL4084262	-6.19	10895	-6.74937
CHEMBL4084690	-8.639	68.5	-9.74346
CHEMBL4091064	-7.609	0.715	-12.4381
CHEMBL4091507	-8.611	62	-9.80235
CHEMBL4092462	-5.943	1190	-8.05726
CHEMBL4092619	-6.592	100000	-5.44
CHEMBL4093477	-8.441	8.43	-10.9809
CHEMBL4096141	-6.569	10000	-6.8
CHEMBL4096479	-6.219	2.3	-11.7481
CHEMBL4097330	-8.508	0.69	-12.4592
CHEMBL4098236	-6.279	2.05	-11.816
CHEMBL4098399	-8.317	109574	-5.386
CHEMBL4098803	-6.85	1.27	-12.0988
CHEMBL4100183	-8.587	1.43	-12.0287
CHEMBL4100263	-7.391	200	-9.1106
CHEMBL4100699	-6.615	104847	-5.41204
CHEMBL4105030	-7.264	2.6	-11.6756

## Sheet: ER 
ID	Docking Score(Kcal/mol)	ki (mol/L)	Expt. Binding Free Energy (Kcal/mol)
CHEMBL44	-9.918	204.5	-9.09746
CHEMBL83	-9.95	31.19	-10.2081
CHEMBL131	-7.87	5000	-7.2094
CHEMBL135	-10.078	11.9534	-10.7746
CHEMBL165	-8.548	785	-8.30298
CHEMBL409	-9.498	100000	-5.44
CHEMBL411	-9.632	0.323667	-12.9063
CHEMBL489	-9.968	1.56533	-11.9753
CHEMBL691	-9.75	0.128	-13.4542
CHEMBL954	-9.177	1.304	-12.0832
CHEMBL1162	-8.559	231	-9.02549
CHEMBL1405	-9.976	2.185	-11.7783
CHEMBL8145	-9.497	1800	-7.81283
CHEMBL26865	-9.96	8.5	-10.976
CHEMBL56306	-8.825	1.1	-12.1837
CHEMBL57093	-10.359	70	-9.73067
CHEMBL57875	-10.872	490	-8.58133
CHEMBL58486	-11.074	210	-9.08178
CHEMBL58504	-11.019	660	-8.40542
CHEMBL58563	-10.133	160	-9.2424
CHEMBL58741	-9.571	3000	-7.51112
CHEMBL59184	-10.943	380	-8.73149
CHEMBL59271	-9.57	1260	-8.0235
CHEMBL59438	-9.561	310	-8.85175
CHEMBL59552	-11.013	620	-8.44235
CHEMBL60909	-9.756	2000	-7.7506
CHEMBL61026	-11.104	830	-8.27005
CHEMBL82307	-9.71	10000	-6.8
CHEMBL128227	-9.406	0.47	-12.6859
CHEMBL128654	-10.72	1.1	-12.1837
CHEMBL130030	-10.392	3.7	-11.4672
CHEMBL131163	-10.634	2.2	-11.7743
CHEMBL135180	-9.601	10	-10.88
CHEMBL135236	-9.831	8	-11.0118
CHEMBL135732	-9.152	4	-11.4212
CHEMBL138544	-9.184	23	-10.3881
CHEMBL150279	-9.733	380	-8.73149
CHEMBL150466	-9.41	570	-8.49201
CHEMBL153062	-5.869	108	-9.47454
CHEMBL153100	-10.477	10000	-6.8
CHEMBL153211	-8.941	5130	-7.19424
CHEMBL153765	-8.89	1420	-7.95289
CHEMBL158017	-8.63	524500	-4.46115
CHEMBL175493	-9.594	100000	-5.44
CHEMBL175525	-6.892	380.8	-8.73025
CHEMBL175526	-7.364	100000	-5.44
CHEMBL178733	-7.479	100000	-5.44
CHEMBL178806	-7.938	100000	-5.44
CHEMBL178866	-7.994	100000	-5.44
CHEMBL178917	-8.398	100000	-5.44
CHEMBL178967	-7.999	100000	-5.44
CHEMBL179243	-7.573	136	-9.33839
CHEMBL179374	-7.398	100000	-5.44
CHEMBL179481	-7.499	100000	-5.44
CHEMBL179510	-7.512	100000	-5.44
CHEMBL179619	-7.708	100000	-5.44
CHEMBL179770	-9.204	100000	-5.44
CHEMBL179821	-9.541	100000	-5.44
CHEMBL185355	-9.852	3333	-7.44894
CHEMBL189178	-11.285	51	-9.9177
CHEMBL191066	-10.081	2222	-7.68843
CHEMBL193482	-10.29	0.483	-12.6698
CHEMBL193730	-11.474	1584.89	-7.888
CHEMBL195080	-11.304	7.943	-11.016
CHEMBL195437	-5.734	7907	-6.9387
CHEMBL195515	-11.807	2.512	-11.696
CHEMBL197080	-9.497	2.1	-11.8018
CHEMBL197595	-7.604	100000	-5.44
CHEMBL198499	-10.512	4.2	-11.3924
CHEMBL216355	-9.739	11.1133	-10.8177
CHEMBL219467	-10.574	47	-9.96595
CHEMBL220072	-9.965	408	-8.6895
CHEMBL234460	-9.533	126	-9.3835
CHEMBL234462	-10.003	2.88	-11.6152
CHEMBL234463	-10.254	6.11	-11.171
CHEMBL234633	-9.449	65	-9.77444
CHEMBL234637	-9.836	40	-10.0612
CHEMBL234638	-9.713	0.35	-12.8601
CHEMBL234639	-9.967	41	-10.0466
CHEMBL235206	-8.884	1100	-8.10371
CHEMBL235209	-9.062	1100	-8.10371
CHEMBL235386	-10.946	27.2	-10.289
CHEMBL235828	-10.579	410	-8.68661
CHEMBL235829	-10.494	12.4	-10.7529
CHEMBL236045	-9.778	3.3	-11.5348
CHEMBL236086	-10.445	11.45	-10.8
CHEMBL236495	-8.482	32000	-6.113
CHEMBL236718	-10.311	8.35	-10.9865
CHEMBL236720	-10.486	43.8	-10.0076
CHEMBL237122	-7.904	1100	-8.10371
CHEMBL278703	-10.037	2.5925	-11.6773
CHEMBL278936	-10.081	700	-8.37067
CHEMBL282575	-9.178	18	-10.5328
CHEMBL289277	-10.029	770	-8.31437
CHEMBL292573	-11.274	180	-9.17283
CHEMBL293599	-9.47	170	-9.20659
CHEMBL296411	-7.533	261	-8.95337
CHEMBL298398	-8.537	310	-8.85175
CHEMBL311636	-7.175	132	-9.35602
CHEMBL315475	-11.395	2.5	-11.6988
CHEMBL319244	-9.856	2260	-7.67841
CHEMBL335328	-9.361	24	-10.3629
CHEMBL335465	-9.92	0.15	-13.3605
CHEMBL335884	-9.031	13	-10.725
CHEMBL347927	-5.126	15900	-6.5261
CHEMBL352024	-4.367	24000	-6.28291
CHEMBL361413	-8.262	100000	-5.44
CHEMBL361541	-7.722	100000	-5.44
CHEMBL362265	-7.873	100000	-5.44
CHEMBL363630	-9.937	15.85	-10.608
CHEMBL364442	-9.631	24	-10.3629
CHEMBL369262	-8.006	100000	-5.44
CHEMBL370403	-9.846	7.3	-11.0659
CHEMBL370492	-9.87	125.89	-9.38401
CHEMBL380565	-10.203	0.67	-12.4765
CHEMBL391439	-8.676	1100	-8.10371
CHEMBL391532	-10.991	7.2	-11.074
CHEMBL392906	-5.295	7100	-7.00229
CHEMBL393035	-10.516	1000	-8.16
CHEMBL393340	-6.272	12000	-6.69231
CHEMBL393390	-10.816	198	-9.11654
CHEMBL394338	-10.748	147	-9.29245
CHEMBL397775	-9.268	267	-8.93994
CHEMBL399832	-10.214	2.82	-11.6277
CHEMBL400466	-8.411	1000000	-4.08
CHEMBL405154	-9.04	310	-8.85175
CHEMBL418971	-8.696	649	-8.41535
CHEMBL426049	-8.614	100000	-5.44
CHEMBL426073	-11.219	26	-10.3156
CHEMBL427498	-7.713	100000	-5.44
CHEMBL431698	-9.097	4.1	-11.4066
CHEMBL436784	-9.168	1000	-8.16
CHEMBL443774	-7.779	1000000	-4.08
CHEMBL445785	-7.169	1000000	-4.08
CHEMBL449931	-8.066	1000000	-4.08
CHEMBL451143	-7.507	7200	-6.99403
CHEMBL464360	-9.857	5700	-7.13201
CHEMBL467888	-8.752	10000	-6.8
CHEMBL470153	-6.143	1000000	-4.08
CHEMBL474189	-6.27	5000	-7.2094
CHEMBL474770	-7.942	5000	-7.2094
CHEMBL484451	-7.306	10000	-6.8
CHEMBL489584	-10.184	28	-10.2719
CHEMBL489585	-10.022	2	-11.8306
CHEMBL490198	-9.87	4	-11.4212
CHEMBL491235	-9.448	977	-8.17374
CHEMBL492262	-5.828	1000000	-4.08
CHEMBL492263	-7.53	1000000	-4.08
CHEMBL492387	-6.461	1000000	-4.08
CHEMBL492453	-7.909	1000000	-4.08
CHEMBL492454	-8.245	1000000	-4.08
CHEMBL492455	-8.574	1000000	-4.08
CHEMBL492456	-7.705	1000000	-4.08
CHEMBL492483	-8.772	1000000	-4.08
CHEMBL492665	-7.7	1000000	-4.08
CHEMBL492873	-8.561	1000000	-4.08
CHEMBL492875	-8.517	8400	-6.90298
CHEMBL493096	-8.894	1000000	-4.08
CHEMBL493304	-5.895	1000000	-4.08
CHEMBL493490	-7.823	7500	-6.96992
CHEMBL493502	-9.04	1000000	-4.08
CHEMBL493700	-4.945	1000000	-4.08
CHEMBL493701	-7.551	1000000	-4.08
CHEMBL493702	-6.047	7500	-6.96992
CHEMBL493703	-7.939	7300	-6.98588
CHEMBL493713	-8.432	1000000	-4.08
CHEMBL493714	-8.445	1000000	-4.08
CHEMBL493897	-6.072	1000000	-4.08
CHEMBL493903	-4.707	1000000	-4.08
CHEMBL494121	-9.745	4100	-7.32661
CHEMBL494122	-8.382	1000000	-4.08
CHEMBL494321	-7.894	1000000	-4.08
CHEMBL494491	-8.383	7900	-6.93923
CHEMBL494492	-7.406	7200	-6.99403
CHEMBL494493	-8.342	5800	-7.12174
CHEMBL494698	-7.015	2400	-7.64291
CHEMBL494704	-7.857	1000000	-4.08
CHEMBL494705	-7.181	1000000	-4.08
CHEMBL494706	-5.813	5700	-7.13201
CHEMBL494717	-7.276	5800	-7.12174
CHEMBL494911	-8.901	1000000	-4.08
CHEMBL494912	-8.249	1000000	-4.08
CHEMBL495135	-9.127	7600	-6.96209
CHEMBL495136	-7.236	1000000	-4.08
CHEMBL495137	-8.8	1000000	-4.08
CHEMBL495326	-8.192	2400	-7.64291
CHEMBL495337	-8.691	1700	-7.84659
CHEMBL499809	-6.978	1000000	-4.08
CHEMBL507395	-7.872	1000000	-4.08
CHEMBL514630	-6.567	5000	-7.2094
CHEMBL514646	-9.418	15000	-6.56052
CHEMBL521813	-7.29	1000000	-4.08
CHEMBL521859	-8.902	1000000	-4.08
CHEMBL522032	-6.232	1000000	-4.08
CHEMBL522172	-7.798	1000000	-4.08
CHEMBL522206	-8.599	1000000	-4.08
CHEMBL522663	-8.607	1000000	-4.08
CHEMBL522823	-6.028	2500	-7.6188
CHEMBL523041	-9.517	1000000	-4.08
CHEMBL523138	-8.498	724	-8.35076
CHEMBL523208	-9.139	1000000	-4.08
CHEMBL523687	-9.071	1000000	-4.08
CHEMBL523707	-8.976	1000000	-4.08
CHEMBL523997	-8.546	1000000	-4.08
CHEMBL524104	-10.903	692	-8.37746
CHEMBL524173	-8.918	1000000	-4.08
CHEMBL1087884	-7.396	29000	-6.17114
CHEMBL1091535	-11.802	1	-12.24
CHEMBL1163598	-9.621	10000	-6.8
CHEMBL1200623	-8.681	320	-8.833
CHEMBL1201151	-7.944	5.223	-11.2636
CHEMBL1213617	-9.501	2	-11.8306
CHEMBL1213783	-10.623	46.29	-9.97494
CHEMBL1230314	-10.441	4.9	-11.3013
CHEMBL1627464	-9.823	0.23	-13.1081
CHEMBL1628190	-8.247	41.5	-10.0395
CHEMBL1800981	-9.97	50000	-5.8494
CHEMBL1800984	-9.67	2300	-7.66805
CHEMBL1800985	-9.652	5500	-7.15311
CHEMBL1801008	-10.078	50000	-5.8494
CHEMBL1801012	-10.232	100000	-5.44
CHEMBL2079587	-10.304	32	-10.193
CHEMBL2103774	-8.032	123.8	-9.3939
CHEMBL3545017	-11.181	21.7	-10.4224
CHEMBL3581693	-10.222	0.37	-12.8272
CHEMBL3589346	-9.546	21.53	-10.4271
CHEMBL3645263	-10.902	3.75	-11.4593
CHEMBL3645264	-10.199	3.81	-11.4499
CHEMBL3645265	-10.367	7.13	-11.0798
CHEMBL3645266	-10.518	9	-10.9422
CHEMBL3645267	-10.072	6.06	-11.1758
CHEMBL3645268	-9.951	13	-10.725
CHEMBL3645270	-10.544	15	-10.6405
CHEMBL3645271	-10.235	15.12	-10.6358
CHEMBL4059888	-9.953	0.73	-12.4259
CHEMBL4068722	-8.63	1.4	-12.0413
CHEMBL4070169	-10.664	0.5	-12.6494
CHEMBL4092208	-11.13	1.29	-12.0896
CHEMBL4098867	-11.232	0.65	-12.4944

## Sheet: ERK2
ID	Docking Score(Kcal/mol)	ki (mol/L)	Expt. Binding Free Energy (Kcal/mol)
CHEMBL10	-5.324	7943.28	-6.936
CHEMBL553	-4.122	7943.28	-6.936
CHEMBL554	-6.933	7943.28	-6.936
CHEMBL939	-5.962	7943.28	-6.936
CHEMBL941	-5.163	7943.28	-6.936
CHEMBL1336	-5.865	7943.28	-6.936
CHEMBL1421	-5.935	7943.28	-6.936
CHEMBL17370	-4.93	7943.28	-6.936
CHEMBL38380	-5.879	7943.28	-6.936
CHEMBL41783	-7.877	7943.28	-6.936
CHEMBL50894	-7.508	2511.89	-7.616
CHEMBL52387	-5.856	6309.57	-7.072
CHEMBL101253	-4.948	7943.28	-6.936
CHEMBL103667	-6.445	7943.28	-6.936
CHEMBL119385	-6.044	7943.28	-6.936
CHEMBL124660	-5.587	7943.28	-6.936
CHEMBL127898	-5.863	7943.28	-6.936
CHEMBL178737	-6.758	7943.28	-6.936
CHEMBL184847	-6.153	7943.28	-6.936
CHEMBL196363	-5.767	7943.28	-6.936
CHEMBL202635	-4.735	7943.28	-6.936
CHEMBL207253	-5.391	7943.28	-6.936
CHEMBL207400	-6.492	7943.28	-6.936
CHEMBL207995	-6.254	7943.28	-6.936
CHEMBL208637	-6.172	8371.64	-6.90498
CHEMBL209534	-6.294	316.23	-8.84
CHEMBL210032	-6.812	8371.64	-6.90498
CHEMBL210618	-6.518	4855.93	-7.22667
CHEMBL210887	-5.935	7943.28	-6.936
CHEMBL210928	-7	8371.64	-6.90498
CHEMBL210963	-6.364	6054.78	-7.09635
CHEMBL211378	-5.806	7943.28	-6.936
CHEMBL213505	-5.523	7943.28	-6.936
CHEMBL215152	-7.589	7943.28	-6.936
CHEMBL219627	-7.351	5000	-7.2094
CHEMBL219683	-7.458	430	-8.65848
CHEMBL219722	-8.489	7943.28	-6.936
CHEMBL219790	-8.363	22	-10.4143
CHEMBL219841	-6.838	2300	-7.66805
CHEMBL219849	-8.438	24	-10.3629
CHEMBL219988	-8.123	240	-9.00291
CHEMBL220054	-8.306	6	-11.1817
CHEMBL220057	-7.838	7943.28	-6.936
CHEMBL220096	-7.511	2300	-7.66805
CHEMBL220110	-7.262	200	-9.1106
CHEMBL220112	-7.946	35	-10.1401
CHEMBL220174	-7.752	4000	-7.3412
CHEMBL220241	-6.406	7943.28	-6.936
CHEMBL220272	-7.039	170	-9.20659
CHEMBL220320	-7.877	86	-9.60908
CHEMBL220343	-7.536	230	-9.02805
CHEMBL220574	-8.306	150	-9.28052
CHEMBL220882	-7.664	2000	-7.7506
CHEMBL220888	-7.489	510	-8.5577
CHEMBL220897	-7.812	7	-11.0907
CHEMBL221109	-7.601	160	-9.2424
CHEMBL221117	-7.579	660	-8.40542
CHEMBL222249	-8.509	40	-10.0612
CHEMBL222465	-8.166	44	-10.0049
CHEMBL223257	-7.549	7943.28	-6.936
CHEMBL223360	-7.903	7943.28	-6.936
CHEMBL223367	-7.627	8971.64	-6.86409
CHEMBL223460	-6.78	8971.64	-6.86409
CHEMBL223471	-7.973	490	-8.58133
CHEMBL226403	-8.001	398.11	-8.704
CHEMBL226471	-7.693	1584.89	-7.888
CHEMBL231209	-5.282	7943.28	-6.936
CHEMBL235345	-7.466	220	-9.05431
CHEMBL243088	-7.38	5011.87	-7.208
CHEMBL244378	-8.084	501.19	-8.568
CHEMBL248757	-5.844	8346.64	-6.90674
CHEMBL249282	-5.14	7943.28	-6.936
CHEMBL256835	-5.5	7943.28	-6.936
CHEMBL259551	-7.635	310	-8.85175
CHEMBL259850	-6.181	7943.28	-6.936
CHEMBL259922	-6.864	7943.28	-6.936
CHEMBL260092	-5.512	7943.28	-6.936
CHEMBL260135	-5.79	7943.28	-6.936
CHEMBL262433	-5.206	7943.28	-6.936
CHEMBL272453	-5.809	7943.28	-6.936
CHEMBL274064	-5.557	3162.28	-7.48
CHEMBL298445	-6.092	1000	-8.16
CHEMBL302449	-8.939	100	-9.52
CHEMBL306380	-6.539	7943.28	-6.936
CHEMBL316264	-5.356	7943.28	-6.936
CHEMBL326282	-6.556	7943.28	-6.936
CHEMBL340384	-7.615	6309.57	-7.072
CHEMBL362558	-5.934	7943.28	-6.936
CHEMBL363648	-5.236	7943.28	-6.936
CHEMBL371206	-4.814	7943.28	-6.936
CHEMBL373448	-7.731	330	-8.81482
CHEMBL373598	-7.919	8076.64	-6.92617
CHEMBL373628	-7.66	100	-9.52
CHEMBL373797	-7.355	440	-8.6449
CHEMBL374677	-8.701	63	-9.7929
CHEMBL374876	-7.101	870	-8.24225
CHEMBL375284	-6.902	7943.28	-6.936
CHEMBL375525	-6.825	580	-8.48174
CHEMBL375544	-8.095	14	-10.6813
CHEMBL375621	-8.553	510	-8.5577
CHEMBL377383	-6.194	3281.14	-7.45821
CHEMBL377408	-6.355	199.53	-9.11199
CHEMBL378627	-6.636	3940.53	-7.35004
CHEMBL379218	-8.764	260	-8.95564
CHEMBL379835	-5.813	7943.28	-6.936
CHEMBL387385	-8.598	2	-11.8306
CHEMBL387971	-5.855	7943.28	-6.936
CHEMBL392642	-5.952	7943.28	-6.936
CHEMBL393929	-7.908	2000	-7.7506
CHEMBL394619	-5.143	7943.28	-6.936
CHEMBL394790	-5.312	7943.28	-6.936
CHEMBL396377	-7.612	2000	-7.7506
CHEMBL396523	-9.587	1584.89	-7.888
CHEMBL398951	-6.49	7943.28	-6.936
CHEMBL402846	-5.011	7943.28	-6.936
CHEMBL404367	-5.317	7943.28	-6.936
CHEMBL411903	-5.644	7943.28	-6.936
CHEMBL412142	-5.419	7943.28	-6.936
CHEMBL413779	-7.517	2511.89	-7.616
CHEMBL422897	-7.705	7943.28	-6.936
CHEMBL424872	-5.632	630.96	-8.432
CHEMBL451964	-5.33	7943.28	-6.936
CHEMBL458997	-6.017	251.19	-8.976
CHEMBL462120	-6.702	7943.28	-6.936
CHEMBL463119	-5.369	5000	-7.2094
CHEMBL468280	-6.428	7943.28	-6.936
CHEMBL475251	-4.234	7943.28	-6.936
CHEMBL481491	-7.627	7943.28	-6.936
CHEMBL482767	-7.253	7943.28	-6.936
CHEMBL482967	-5.682	8971.64	-6.86409
CHEMBL483158	-6.237	7943.28	-6.936
CHEMBL485556	-7.132	7943.28	-6.936
CHEMBL491473	-5.813	7943.28	-6.936
CHEMBL494221	-6.859	4000	-7.3412
CHEMBL504950	-6.753	7943.28	-6.936
CHEMBL508928	-5.27	7943.28	-6.936
CHEMBL509032	-7.06	199.53	-9.11199
CHEMBL513846	-5.901	7943.28	-6.936
CHEMBL514499	-7.48	7943.28	-6.936
CHEMBL522892	-7.253	7943.28	-6.936
CHEMBL523823	-6.372	7943.28	-6.936
CHEMBL526133	-8.368	794.33	-8.296
CHEMBL535331	-7.344	7943.28	-6.936
CHEMBL536151	-6.394	7943.28	-6.936
CHEMBL539474	-5.982	7943.28	-6.936
CHEMBL549385	-7.509	25000	-6.2588
CHEMBL551140	-6.927	50000	-5.8494
CHEMBL554060	-6.857	15000	-6.56052
CHEMBL557003	-7.186	23000	-6.30805
CHEMBL557012	-6.405	15000	-6.56052
CHEMBL559687	-6.522	15000	-6.56052
CHEMBL559885	-7.163	15000	-6.56052
CHEMBL560813	-7.913	7943.28	-6.936
CHEMBL564389	-6.03	15000	-6.56052
CHEMBL564447	-7.124	15000	-6.56052
CHEMBL565459	-8.336	2	-11.8306
CHEMBL565460	-7.237	2	-11.8306
CHEMBL565612	-6.875	7943.28	-6.936
CHEMBL568483	-7.192	5	-11.2894
CHEMBL568937	-8.743	2	-11.8306
CHEMBL569181	-8.776	3	-11.5911
CHEMBL569869	-9.107	2	-11.8306
CHEMBL570111	-7.768	13	-10.725
CHEMBL570366	-9.309	4	-11.4212
CHEMBL570367	-7.973	670	-8.39654
CHEMBL571030	-8.123	4	-11.4212
CHEMBL571031	-8.821	2	-11.8306
CHEMBL571038	-6.813	2	-11.8306
CHEMBL571056	-9.29	2	-11.8306
CHEMBL571484	-8.975	2	-11.8306
CHEMBL571722	-7.003	15	-10.6405
CHEMBL572157	-8.236	2	-11.8306
CHEMBL572162	-7.262	2	-11.8306
CHEMBL572361	-9.142	3	-11.5911
CHEMBL572878	-5.537	7943.28	-6.936
CHEMBL576048	-7.636	5	-11.2894
CHEMBL576683	-9.143	2	-11.8306
CHEMBL577193	-8.65	2	-11.8306
CHEMBL582829	-8.693	34	-10.1572
CHEMBL583042	-7.055	2	-11.8306
CHEMBL583144	-7.362	7943.28	-6.936
CHEMBL584754	-9.303	2	-11.8306
CHEMBL592030	-8.428	5011.87	-7.208
CHEMBL1082440	-5.663	7943.28	-6.936
CHEMBL1084546	-6.787	63.1	-9.79196
CHEMBL1090356	-6.347	7943.28	-6.936
CHEMBL1090360	-7.743	7943.28	-6.936
CHEMBL1173055	-6.389	7943.28	-6.936
CHEMBL1190711	-6.32	3162.28	-7.48
CHEMBL1230122	-5.126	1000	-8.16
CHEMBL1236126	-5.502	7943.28	-6.936
CHEMBL1241473	-7.399	125.89	-9.38401
CHEMBL1242373	-5.775	7943.28	-6.936
CHEMBL1375418	-6.273	7943.28	-6.936
CHEMBL1375640	-6.859	7943.28	-6.936
CHEMBL1381197	-6.369	7943.28	-6.936
CHEMBL1419458	-7.356	7943.28	-6.936
CHEMBL1461728	-7.766	7943.28	-6.936
CHEMBL1516890	-5.906	7943.28	-6.936
CHEMBL1562756	-5.658	7943.28	-6.936
CHEMBL1614705	-5.308	7943.28	-6.936
CHEMBL1682341	-8.703	316.23	-8.84
CHEMBL1682345	-8.587	100	-9.52
CHEMBL1682346	-8.703	1258.93	-8.024
CHEMBL1682357	-8.559	1258.93	-8.024
CHEMBL1682359	-8.091	7943.28	-6.936
CHEMBL1682360	-8.43	7943.28	-6.936
CHEMBL1682540	-7.795	7943.28	-6.936
CHEMBL1682545	-8.189	7943.28	-6.936
CHEMBL1682546	-8.053	1995.26	-7.752
CHEMBL1682552	-8.443	5011.87	-7.208
CHEMBL1682553	-8.46	1995.26	-7.752
CHEMBL1682558	-6.339	7943.28	-6.936
CHEMBL1725279	-7.536	5011.87	-7.208
CHEMBL1727312	-6.532	7943.28	-6.936
CHEMBL1765781	-6.652	2000	-7.7506
CHEMBL1825138	-6.543	7943.28	-6.936
CHEMBL1890036	-6.145	7943.28	-6.936
CHEMBL1908392	-6.112	1160	-8.07234
CHEMBL1958401	-6.784	7943.28	-6.936
CHEMBL1964290	-8.021	398.11	-8.704
CHEMBL1964307	-6.13	7943.28	-6.936
CHEMBL1964399	-6.134	199.53	-9.11199
CHEMBL1964413	-9.789	1584.89	-7.888
CHEMBL1964444	-5.684	7943.28	-6.936
CHEMBL1964644	-5.956	7943.28	-6.936
CHEMBL1964692	-4.794	7943.28	-6.936
CHEMBL1964777	-7.294	7943.28	-6.936
CHEMBL1964804	-7.291	7943.28	-6.936
CHEMBL1964937	-7.139	630.96	-8.432
CHEMBL1965131	-5.975	7943.28	-6.936
CHEMBL1965351	-6.245	7943.28	-6.936
CHEMBL1965423	-6.277	7943.28	-6.936
CHEMBL1965495	-6.982	7943.28	-6.936
CHEMBL1965507	-6.942	7943.28	-6.936
CHEMBL1965570	-4.486	7943.28	-6.936
CHEMBL1965589	-7.795	7943.28	-6.936
CHEMBL1965660	-7.74	31.62	-10.2001
CHEMBL1965836	-8.195	251.19	-8.976
CHEMBL1965845	-8.389	199.53	-9.11199
CHEMBL1966035	-6.292	7943.28	-6.936
CHEMBL1966069	-9.755	794.33	-8.296
CHEMBL1966087	-6.596	7943.28	-6.936
CHEMBL1966279	-6.826	7943.28	-6.936
CHEMBL1966343	-7.7	3162.28	-7.48
CHEMBL1966514	-5.766	7943.28	-6.936
CHEMBL1966524	-7.627	251.19	-8.976
CHEMBL1966628	-8.231	1584.89	-7.888
CHEMBL1966703	-5.068	7943.28	-6.936
CHEMBL1966722	-5.42	7943.28	-6.936
CHEMBL1966808	-6.739	3162.28	-7.48
CHEMBL1966816	-6.833	7943.28	-6.936
CHEMBL1967094	-7.866	158.49	-9.248
CHEMBL1967116	-6.185	7943.28	-6.936
CHEMBL1967302	-7.183	1584.89	-7.888
CHEMBL1967531	-6.543	7943.28	-6.936
CHEMBL1967544	-7.084	7943.28	-6.936
CHEMBL1967564	-7.575	7943.28	-6.936
CHEMBL1967878	-5.473	7943.28	-6.936
CHEMBL1967887	-8.541	3162.28	-7.48
CHEMBL1968070	-6.694	7943.28	-6.936
CHEMBL1968127	-5.727	7943.28	-6.936
CHEMBL1968151	-8.256	7943.28	-6.936
CHEMBL1968245	-5.937	7943.28	-6.936
CHEMBL1968380	-6.619	7943.28	-6.936
CHEMBL1968406	-5.891	7943.28	-6.936
CHEMBL1968590	-5.862	7943.28	-6.936
CHEMBL1968705	-7.964	7943.28	-6.936
CHEMBL1968791	-5.574	7943.28	-6.936
CHEMBL1968850	-4.6	7943.28	-6.936
CHEMBL1968926	-6.258	7943.28	-6.936
CHEMBL1969042	-6.497	7943.28	-6.936
CHEMBL1969049	-7.28	630.96	-8.432
CHEMBL1969102	-5.18	7943.28	-6.936
CHEMBL1969126	-5.806	7943.28	-6.936
CHEMBL1969190	-6.293	7943.28	-6.936
CHEMBL1969301	-6.541	7943.28	-6.936
CHEMBL1969372	-7.301	6309.57	-7.072
CHEMBL1969502	-7.902	251.19	-8.976
CHEMBL1969523	-6.204	398.11	-8.704
CHEMBL1969537	-6.56	7943.28	-6.936
CHEMBL1969588	-8.444	630.96	-8.432
CHEMBL1969664	-6.171	7943.28	-6.936
CHEMBL1969755	-6.917	1584.89	-7.888
CHEMBL1969843	-8.303	7943.28	-6.936
CHEMBL1969879	-6.956	7943.28	-6.936
CHEMBL1970006	-5.553	7943.28	-6.936
CHEMBL1970074	-7.195	7943.28	-6.936
CHEMBL1970083	-6.079	7943.28	-6.936
CHEMBL1970104	-6.679	7943.28	-6.936
CHEMBL1970142	-5.36	7943.28	-6.936
CHEMBL1970189	-7.537	7943.28	-6.936
CHEMBL1970203	-5.042	7943.28	-6.936
CHEMBL1970217	-7.698	251.19	-8.976
CHEMBL1970314	-6.644	7943.28	-6.936
CHEMBL1970317	-4.717	7943.28	-6.936
CHEMBL1970340	-6.504	7943.28	-6.936
CHEMBL1970369	-8.961	7943.28	-6.936
CHEMBL1970522	-5.32	7943.28	-6.936
CHEMBL1970735	-6.177	7943.28	-6.936
CHEMBL1970806	-6.629	7943.28	-6.936
CHEMBL1970879	-7.07	3981.07	-7.344
CHEMBL1970903	-9.725	316.23	-8.84
CHEMBL1970913	-4.471	7943.28	-6.936
CHEMBL1971017	-6.995	5011.87	-7.208
CHEMBL1971021	-4.859	7943.28	-6.936
CHEMBL1971141	-5.459	7943.28	-6.936
CHEMBL1971149	-8.205	7943.28	-6.936
CHEMBL1971186	-7.228	1258.93	-8.024
CHEMBL1971245	-6.289	7943.28	-6.936
CHEMBL1971649	-4.268	7943.28	-6.936
CHEMBL1971694	-4.247	7943.28	-6.936
CHEMBL1971801	-7.773	7943.28	-6.936
CHEMBL1971943	-8.117	7943.28	-6.936
CHEMBL1971947	-3.709	7943.28	-6.936
CHEMBL1972119	-6.614	7943.28	-6.936
CHEMBL1972125	-8.02	7943.28	-6.936
CHEMBL1972142	-5.969	7943.28	-6.936
CHEMBL1972152	-4.936	7943.28	-6.936
CHEMBL1972158	-8.42	100	-9.52
CHEMBL1972183	-4.217	7943.28	-6.936
CHEMBL1972221	-8.583	1995.26	-7.752
CHEMBL1972250	-5.353	7943.28	-6.936
CHEMBL1972258	-6.342	7943.28	-6.936
CHEMBL1972276	-5.761	7943.28	-6.936
CHEMBL1972362	-6.458	7943.28	-6.936
CHEMBL1972489	-6.279	7943.28	-6.936
CHEMBL1972568	-6.397	7943.28	-6.936
CHEMBL1972576	-4.461	7943.28	-6.936
CHEMBL1972584	-7.014	7943.28	-6.936
CHEMBL1972659	-7.987	7943.28	-6.936
CHEMBL1972820	-7.628	7943.28	-6.936
CHEMBL1972840	-7.397	1584.89	-7.888
CHEMBL1972849	-6.388	7943.28	-6.936
CHEMBL1972937	-6.047	7943.28	-6.936
CHEMBL1973098	-6.395	7943.28	-6.936
CHEMBL1973142	-6.269	7943.28	-6.936
CHEMBL1973211	-4.561	7943.28	-6.936
CHEMBL1973348	-8.172	7943.28	-6.936
CHEMBL1973395	-6.9	5011.87	-7.208
CHEMBL1973483	-6.64	7943.28	-6.936
CHEMBL1973540	-7.736	158.49	-9.248
CHEMBL1973711	-7.412	7943.28	-6.936
CHEMBL1973808	-5.974	7943.28	-6.936
CHEMBL1973860	-5.7	7943.28	-6.936
CHEMBL1974254	-5.172	7943.28	-6.936
CHEMBL1974288	-8.059	251.19	-8.976
CHEMBL1974310	-6.498	7943.28	-6.936
CHEMBL1974328	-6.955	1258.93	-8.024
CHEMBL1974416	-5.891	7943.28	-6.936
CHEMBL1974457	-7.688	7943.28	-6.936
CHEMBL1974664	-5.228	7943.28	-6.936
CHEMBL1974803	-6.688	7943.28	-6.936
CHEMBL1974870	-9.067	79.43	-9.65602
CHEMBL1974935	-6.981	7943.28	-6.936
CHEMBL1975121	-7.456	4222.23	-7.30926
CHEMBL1975138	-5.454	7943.28	-6.936
CHEMBL1975208	-7.257	7943.28	-6.936
CHEMBL1975233	-5.017	7943.28	-6.936
CHEMBL1975256	-5.938	7943.28	-6.936
CHEMBL1975357	-5.943	7943.28	-6.936
CHEMBL1975418	-8.783	125.89	-9.38401
CHEMBL1975490	-6.298	7943.28	-6.936
CHEMBL1975500	-6.157	7943.28	-6.936
CHEMBL1975647	-6.618	6309.57	-7.072
CHEMBL1975787	-6.691	6309.57	-7.072
CHEMBL1975900	-6.776	6309.57	-7.072
CHEMBL1976090	-7.398	7943.28	-6.936
CHEMBL1976093	-7.343	7943.28	-6.936
CHEMBL1976134	-7.184	5011.87	-7.208
CHEMBL1976240	-7.867	1584.89	-7.888
CHEMBL1976328	-5.012	7943.28	-6.936
CHEMBL1976420	-4.81	7943.28	-6.936
CHEMBL1976455	-5.379	7943.28	-6.936
CHEMBL1977041	-5.388	7943.28	-6.936
CHEMBL1977135	-7.275	1258.93	-8.024
CHEMBL1977148	-5.079	7943.28	-6.936
CHEMBL1977223	-8.292	12.59	-10.744
CHEMBL1977374	-6.233	7943.28	-6.936
CHEMBL1977681	-7.759	5011.87	-7.208
CHEMBL1977713	-7.346	7943.28	-6.936
CHEMBL1977814	-5.704	7943.28	-6.936
CHEMBL1978014	-6.902	7943.28	-6.936
CHEMBL1978099	-7.332	7943.28	-6.936
CHEMBL1978200	-7.907	7943.28	-6.936
CHEMBL1978448	-5.633	7943.28	-6.936
CHEMBL1978656	-5.119	7943.28	-6.936
CHEMBL1979057	-6.374	7943.28	-6.936
CHEMBL1979093	-4.613	7943.28	-6.936
CHEMBL1979176	-7.632	7943.28	-6.936
CHEMBL1979252	-7.202	7943.28	-6.936
CHEMBL1979357	-6.643	7943.28	-6.936
CHEMBL1979516	-6.207	7943.28	-6.936
CHEMBL1979554	-9.036	7943.28	-6.936
CHEMBL1979718	-7.421	7943.28	-6.936
CHEMBL1979855	-6.197	7943.28	-6.936
CHEMBL1979883	-4.646	7943.28	-6.936
CHEMBL1979970	-8.259	6309.57	-7.072
CHEMBL1980142	-7.096	7943.28	-6.936
CHEMBL1980144	-4.036	7943.28	-6.936
CHEMBL1980163	-5.398	7943.28	-6.936
CHEMBL1980391	-5.963	1584.89	-7.888
CHEMBL1980489	-7.053	7943.28	-6.936
CHEMBL1980540	-6.644	7943.28	-6.936
CHEMBL1980704	-6.501	7943.28	-6.936
CHEMBL1980715	-5.003	7943.28	-6.936
CHEMBL1980802	-7.576	7943.28	-6.936
CHEMBL1980995	-6.909	501.19	-8.568
CHEMBL1981045	-4.949	7943.28	-6.936
CHEMBL1981047	-5.995	7943.28	-6.936
CHEMBL1981079	-7.913	158.49	-9.248
CHEMBL1981725	-6.785	7943.28	-6.936
CHEMBL1981782	-8.582	316.23	-8.84
CHEMBL1982122	-8.148	6309.57	-7.072
CHEMBL1982135	-5.525	7943.28	-6.936
CHEMBL1982167	-6.374	7943.28	-6.936
CHEMBL1982361	-6.431	7943.28	-6.936
CHEMBL1982383	-7.326	7943.28	-6.936
CHEMBL1982465	-4.589	7943.28	-6.936
CHEMBL1982466	-3.781	7943.28	-6.936
CHEMBL1982476	-5.455	7943.28	-6.936
CHEMBL1982506	-7.761	7943.28	-6.936
CHEMBL1982660	-5.603	7943.28	-6.936
CHEMBL1982711	-6.629	7943.28	-6.936
CHEMBL1982866	-4.785	7943.28	-6.936
CHEMBL1982874	-6.072	7943.28	-6.936
CHEMBL1982880	-6.025	7943.28	-6.936
CHEMBL1982924	-6.957	7943.28	-6.936
CHEMBL1982957	-7.116	1995.26	-7.752
CHEMBL1982992	-5.73	7943.28	-6.936
CHEMBL1983006	-5.254	7943.28	-6.936
CHEMBL1983025	-5.917	7943.28	-6.936
CHEMBL1983111	-5.604	316.23	-8.84
CHEMBL1983195	-5.305	7943.28	-6.936
CHEMBL1983309	-5.366	7943.28	-6.936
CHEMBL1983449	-6.478	7943.28	-6.936
CHEMBL1983534	-7.235	7943.28	-6.936
CHEMBL1983923	-7.36	7943.28	-6.936
CHEMBL1983945	-7.599	7943.28	-6.936
CHEMBL1983963	-6.3	7943.28	-6.936
CHEMBL1984038	-5.54	7943.28	-6.936
CHEMBL1984039	-6.715	7943.28	-6.936
CHEMBL1984044	-5.052	7943.28	-6.936
CHEMBL1984191	-8.01	7943.28	-6.936
CHEMBL1984206	-6.177	1995.26	-7.752
CHEMBL1984274	-5.678	7943.28	-6.936
CHEMBL1984363	-7.89	7943.28	-6.936
CHEMBL1984367	-8.906	5011.87	-7.208
CHEMBL1984432	-9.101	630.96	-8.432
CHEMBL1984586	-6.235	7943.28	-6.936
CHEMBL1984633	-6.748	794.33	-8.296
CHEMBL1984700	-7.703	6309.57	-7.072
CHEMBL1984711	-4.749	7943.28	-6.936
CHEMBL1984788	-5.074	7943.28	-6.936
CHEMBL1984842	-7.526	6309.57	-7.072
CHEMBL1985074	-7.759	7943.28	-6.936
CHEMBL1985092	-7.221	6309.57	-7.072
CHEMBL1985095	-6.505	7943.28	-6.936
CHEMBL1985311	-8.156	7943.28	-6.936
CHEMBL1985406	-8.472	7943.28	-6.936
CHEMBL1985566	-6.32	7943.28	-6.936
CHEMBL1985580	-6.562	7943.28	-6.936
CHEMBL1986139	-5.486	7943.28	-6.936
CHEMBL1986328	-5.4	7943.28	-6.936
CHEMBL1986499	-9.007	50.12	-9.92798
CHEMBL1986530	-6.321	7943.28	-6.936
CHEMBL1986597	-6.622	7943.28	-6.936
CHEMBL1986603	-5.573	7943.28	-6.936
CHEMBL1986781	-5.92	1258.93	-8.024
CHEMBL1986869	-5.396	7943.28	-6.936
CHEMBL1986943	-8.759	50.12	-9.92798
CHEMBL1986970	-8.736	794.33	-8.296
CHEMBL1987007	-7.862	7943.28	-6.936
CHEMBL1987009	-7.38	501.19	-8.568
CHEMBL1987359	-5.867	7943.28	-6.936
CHEMBL1987533	-6.618	7943.28	-6.936
CHEMBL1987648	-6.688	7943.28	-6.936
CHEMBL1987679	-8.387	6309.57	-7.072
CHEMBL1987793	-6.814	7943.28	-6.936
CHEMBL1987910	-5.616	7943.28	-6.936
CHEMBL1987982	-6.349	7943.28	-6.936
CHEMBL1988075	-4.216	7943.28	-6.936
CHEMBL1988153	-6.8	7943.28	-6.936
CHEMBL1988163	-8.049	6309.57	-7.072
CHEMBL1988173	-6.272	7943.28	-6.936
CHEMBL1988300	-5.171	7943.28	-6.936
CHEMBL1988387	-4.024	7943.28	-6.936
CHEMBL1988437	-6.611	7943.28	-6.936
CHEMBL1988537	-5.58	7943.28	-6.936
CHEMBL1988608	-7.516	630.96	-8.432
CHEMBL1988717	-5.366	7943.28	-6.936
CHEMBL1988838	-8.121	1584.89	-7.888
CHEMBL1988995	-5.897	7943.28	-6.936
CHEMBL1989029	-7.121	7943.28	-6.936
CHEMBL1989265	-7.534	7943.28	-6.936
CHEMBL1989474	-5.387	7943.28	-6.936
CHEMBL1989518	-6.713	7943.28	-6.936
CHEMBL1989646	-9.003	125.89	-9.38401
CHEMBL1989708	-6.062	7943.28	-6.936
CHEMBL1989805	-6.674	7943.28	-6.936
CHEMBL1989856	-7.252	7943.28	-6.936
CHEMBL1989957	-6.981	7943.28	-6.936
CHEMBL1990212	-5.434	7943.28	-6.936
CHEMBL1990254	-7.682	188.54	-9.14545
CHEMBL1990288	-5.421	5227.59	-7.18311
CHEMBL1990415	-6.516	7943.28	-6.936
CHEMBL1990482	-7.543	7943.28	-6.936
CHEMBL1990496	-7.111	7943.28	-6.936
CHEMBL1990583	-6.086	251.19	-8.976
CHEMBL1990884	-7.141	7943.28	-6.936
CHEMBL1990885	-7.598	7943.28	-6.936
CHEMBL1990904	-7.61	2511.89	-7.616
CHEMBL1990912	-7.253	5011.87	-7.208
CHEMBL1991063	-10.167	39.81	-10.064
CHEMBL1991078	-9.907	100	-9.52
CHEMBL1991143	-6.036	7943.28	-6.936
CHEMBL1991180	-7.319	7943.28	-6.936
CHEMBL1991188	-8.46	100	-9.52
CHEMBL1991285	-5.361	7943.28	-6.936
CHEMBL1991356	-8.103	7943.28	-6.936
CHEMBL1991395	-7.199	7943.28	-6.936
CHEMBL1991429	-6.729	7943.28	-6.936
CHEMBL1991577	-6.206	7943.28	-6.936
CHEMBL1991640	-7.908	7943.28	-6.936
CHEMBL1991674	-8.706	5011.87	-7.208
CHEMBL1991725	-7.651	7943.28	-6.936
CHEMBL1991846	-6.41	7943.28	-6.936
CHEMBL1992242	-4.767	7943.28	-6.936
CHEMBL1992306	-5.261	7943.28	-6.936
CHEMBL1992323	-6.284	7943.28	-6.936
CHEMBL1992342	-8.943	7943.28	-6.936
CHEMBL1992536	-8.25	7943.28	-6.936
CHEMBL1992645	-6.519	7943.28	-6.936
CHEMBL1992732	-6.575	7943.28	-6.936
CHEMBL1992740	-7.825	7943.28	-6.936
CHEMBL1992796	-7.792	199.53	-9.11199
CHEMBL1992922	-6.634	3981.07	-7.344
CHEMBL1992937	-5.206	7943.28	-6.936
CHEMBL1993243	-5.709	7943.28	-6.936
CHEMBL1993424	-7.076	7943.28	-6.936
CHEMBL1993548	-6.894	7943.28	-6.936
CHEMBL1993584	-6.027	7943.28	-6.936
CHEMBL1993661	-4.585	3.981	-11.424
CHEMBL1993722	-7.417	7943.28	-6.936
CHEMBL1993781	-6.808	7943.28	-6.936
CHEMBL1993941	-5.661	7943.28	-6.936
CHEMBL1994040	-6.819	7943.28	-6.936
CHEMBL1994321	-4.924	7943.28	-6.936
CHEMBL1994361	-7.342	7943.28	-6.936
CHEMBL1994538	-6.639	7943.28	-6.936
CHEMBL1994693	-6.083	7943.28	-6.936
CHEMBL1994830	-6.562	7943.28	-6.936
CHEMBL1994864	-6.647	7943.28	-6.936
CHEMBL1995448	-6.364	7943.28	-6.936
CHEMBL1995592	-7.307	7943.28	-6.936
CHEMBL1995736	-6.686	7943.28	-6.936
CHEMBL1995813	-8.434	501.19	-8.568
CHEMBL1995832	-7.276	7943.28	-6.936
CHEMBL1995927	-4.376	7943.28	-6.936
CHEMBL1996066	-6.595	7943.28	-6.936
CHEMBL1996111	-8.169	501.19	-8.568
CHEMBL1996155	-4.677	7943.28	-6.936
CHEMBL1996208	-5.231	7943.28	-6.936
CHEMBL1996234	-6.283	7943.28	-6.936
CHEMBL1996390	-7.336	7943.28	-6.936
CHEMBL1996500	-7.254	7943.28	-6.936
CHEMBL1996543	-8.127	7943.28	-6.936
CHEMBL1996587	-6.466	7943.28	-6.936
CHEMBL1996780	-7.613	7943.28	-6.936
CHEMBL1996817	-7.359	6309.57	-7.072
CHEMBL1996831	-7.232	7943.28	-6.936
CHEMBL1996923	-5.522	7943.28	-6.936
CHEMBL1996931	-6.946	7943.28	-6.936
CHEMBL1996979	-6.219	7943.28	-6.936
CHEMBL1997023	-6.843	7943.28	-6.936
CHEMBL1997025	-6.08	7943.28	-6.936
CHEMBL1997129	-7.547	501.19	-8.568
CHEMBL1997340	-8.268	7943.28	-6.936
CHEMBL1997349	-5.526	7943.28	-6.936
CHEMBL1997503	-6.95	7943.28	-6.936
CHEMBL1997534	-9.43	501.19	-8.568
CHEMBL1997597	-8.741	7943.28	-6.936
CHEMBL1997617	-5.267	7943.28	-6.936
CHEMBL1997623	-6.109	7943.28	-6.936
CHEMBL1997759	-5.493	7943.28	-6.936
CHEMBL1997764	-6.007	7943.28	-6.936
CHEMBL1997846	-7.855	7943.28	-6.936
CHEMBL1997872	-8.208	7943.28	-6.936
CHEMBL1998112	-5.891	7943.28	-6.936
CHEMBL1998121	-8.901	199.53	-9.11199
CHEMBL1998159	-10.907	630.96	-8.432
CHEMBL1998193	-5.476	7943.28	-6.936
CHEMBL1998414	-7.553	6309.57	-7.072
CHEMBL1998435	-6.442	7943.28	-6.936
CHEMBL1998545	-7.864	1584.89	-7.888
CHEMBL1998551	-6.441	7943.28	-6.936
CHEMBL1998585	-5.792	7943.28	-6.936
CHEMBL1998829	-6.694	7943.28	-6.936
CHEMBL1999112	-6.177	7943.28	-6.936
CHEMBL1999126	-5.567	7943.28	-6.936
CHEMBL1999321	-6.95	7943.28	-6.936
CHEMBL1999428	-7.58	398.11	-8.704
CHEMBL1999556	-6.874	6309.57	-7.072
CHEMBL1999590	-5.479	7943.28	-6.936
CHEMBL1999714	-8.013	7943.28	-6.936
CHEMBL1999718	-5.441	7943.28	-6.936
CHEMBL1999749	-7.727	7943.28	-6.936
CHEMBL1999811	-7.712	7943.28	-6.936
CHEMBL1999931	-9.901	10	-10.88
CHEMBL2000071	-6.702	7943.28	-6.936
CHEMBL2000104	-6.441	7943.28	-6.936
CHEMBL2000114	-7.538	7943.28	-6.936
CHEMBL2000271	-8.917	1258.93	-8.024
CHEMBL2000335	-5.231	7943.28	-6.936
CHEMBL2000354	-4.894	7943.28	-6.936
CHEMBL2000393	-7.272	7943.28	-6.936
CHEMBL2000408	-5.415	7943.28	-6.936
CHEMBL2000429	-7.48	2511.89	-7.616
CHEMBL2000433	-5.912	7943.28	-6.936
CHEMBL2000481	-6.543	7943.28	-6.936
CHEMBL2000508	-5.811	7943.28	-6.936
CHEMBL2000568	-8.825	7943.28	-6.936
CHEMBL2000801	-5.328	7943.28	-6.936
CHEMBL2000832	-6.84	7943.28	-6.936
CHEMBL2000894	-6.422	7943.28	-6.936
CHEMBL2001224	-4.705	7943.28	-6.936
CHEMBL2001239	-6.611	6309.57	-7.072
CHEMBL2001257	-5.945	7943.28	-6.936
CHEMBL2001485	-5.379	7943.28	-6.936
CHEMBL2001547	-7.676	7943.28	-6.936
CHEMBL2001751	-9.093	398.11	-8.704
CHEMBL2001923	-7.296	7943.28	-6.936
CHEMBL2001957	-7.594	3162.28	-7.48
CHEMBL2001998	-5.546	7943.28	-6.936
CHEMBL2002165	-4.414	7943.28	-6.936
CHEMBL2002240	-7.217	7943.28	-6.936
CHEMBL2002322	-6.929	7943.28	-6.936
CHEMBL2002323	-5.832	7943.28	-6.936
CHEMBL2002373	-6.351	7943.28	-6.936
CHEMBL2002407	-7.028	7943.28	-6.936
CHEMBL2002446	-6.061	7943.28	-6.936
CHEMBL2002553	-7.059	7943.28	-6.936
CHEMBL2002649	-7.391	501.19	-8.568
CHEMBL2002682	-7.638	7943.28	-6.936
CHEMBL2002702	-6.652	7943.28	-6.936
CHEMBL2002726	-9.575	398.11	-8.704
CHEMBL2003271	-5.302	7943.28	-6.936
CHEMBL2003286	-6.328	7943.28	-6.936
CHEMBL2003341	-7.845	1000	-8.16
CHEMBL2003420	-4.87	7943.28	-6.936
CHEMBL2003456	-6.16	7943.28	-6.936
CHEMBL2003482	-5.453	5011.87	-7.208
CHEMBL2003524	-7.861	7943.28	-6.936
CHEMBL2003638	-10.03	79.43	-9.65602
CHEMBL2003657	-6.29	7943.28	-6.936
CHEMBL2003768	-6.919	7943.28	-6.936
CHEMBL2003817	-5.467	7943.28	-6.936
CHEMBL2004072	-7.264	7943.28	-6.936
CHEMBL2004290	-5.186	7943.28	-6.936
CHEMBL2004311	-4.915	7943.28	-6.936
CHEMBL2004355	-5.588	630.96	-8.432
CHEMBL2004365	-6.328	7943.28	-6.936
CHEMBL2004419	-6.467	7943.28	-6.936
CHEMBL2004438	-5.39	7943.28	-6.936
CHEMBL2004447	-6.856	7943.28	-6.936
CHEMBL2004513	-5.271	7943.28	-6.936
CHEMBL2004544	-7.488	7943.28	-6.936
CHEMBL2004615	-6.958	7943.28	-6.936
CHEMBL2004692	-6.354	7943.28	-6.936
CHEMBL2004716	-5.387	7943.28	-6.936
CHEMBL2004871	-6.684	7943.28	-6.936
CHEMBL2004872	-7.12	1995.26	-7.752
CHEMBL2004892	-8.203	7943.28	-6.936
CHEMBL2004934	-7.271	794.33	-8.296
CHEMBL2005186	-5.749	7943.28	-6.936
CHEMBL2005375	-7.47	7943.28	-6.936
CHEMBL2005475	-7.296	251.19	-8.976
CHEMBL2005528	-7.701	79.43	-9.65602
CHEMBL2005548	-4.863	7943.28	-6.936
CHEMBL2005631	-5.675	7943.28	-6.936
CHEMBL2005792	-6.94	3981.07	-7.344
CHEMBL2005828	-5.999	7943.28	-6.936
CHEMBL2005886	-6.204	7943.28	-6.936
CHEMBL2005899	-4.221	7943.28	-6.936
CHEMBL2005936	-8.788	251.19	-8.976
CHEMBL2006010	-6.701	7943.28	-6.936
CHEMBL2006156	-4.81	7943.28	-6.936
CHEMBL2006188	-8.001	3981.07	-7.344
CHEMBL2006237	-6.093	7943.28	-6.936
CHEMBL2006263	-5.9	7943.28	-6.936
CHEMBL2006276	-6.663	7943.28	-6.936
CHEMBL2006439	-8.334	398.11	-8.704
CHEMBL2006481	-7.628	7943.28	-6.936
CHEMBL2006493	-6.579	7943.28	-6.936
CHEMBL2006567	-6.683	7943.28	-6.936
CHEMBL2006580	-6.496	7943.28	-6.936
CHEMBL2006581	-6.294	1584.89	-7.888
CHEMBL2006631	-6.068	7943.28	-6.936
CHEMBL2006715	-7.191	1584.89	-7.888
CHEMBL2006778	-7.372	7943.28	-6.936
CHEMBL2006785	-5.073	7943.28	-6.936
CHEMBL2006836	-6.121	7943.28	-6.936
CHEMBL2006933	-7.905	1000	-8.16
CHEMBL2007002	-8.162	7943.28	-6.936
CHEMBL2007044	-6.176	7943.28	-6.936
CHEMBL2007064	-7.637	7943.28	-6.936
CHEMBL2007296	-4.702	7943.28	-6.936
CHEMBL2007372	-8.327	7943.28	-6.936
CHEMBL2007592	-6.554	7943.28	-6.936
CHEMBL2205426	-6.338	7200	-6.99403
CHEMBL2297161	-5.182	1000000	-4.08
CHEMBL2297162	-6.446	1000000	-4.08
CHEMBL2297163	-7.047	1000000	-4.08
CHEMBL2297164	-8.028	1000	-8.16
CHEMBL2437291	-6.05	2090	-7.7246
CHEMBL2437292	-5.342	501	-8.56822
CHEMBL2437293	-5.463	1730	-7.83626
CHEMBL2437294	-6.267	2230	-7.68631
CHEMBL2437295	-6.452	778	-8.30827
CHEMBL2437296	-5.964	1890	-7.78401
CHEMBL2437299	-6.121	9780	-6.81314
CHEMBL2437300	-5.753	4890	-7.22254
CHEMBL2437301	-5.887	13780	-6.61062
CHEMBL2437302	-5.835	9180	-6.85053
CHEMBL3298414	-9.404	0.4	-12.7812
CHEMBL3298678	-9.243	0.6	-12.5417
CHEMBL3409406	-8.405	0.8	-12.3718
CHEMBL3409407	-8.307	0.4	-12.7812
CHEMBL3409571	-8.63	1.5	-12.0005
CHEMBL3409572	-8.719	0.4	-12.7812
CHEMBL3409573	-9.088	0.1	-13.6
CHEMBL3409574	-10.011	1.3	-12.085
CHEMBL3409575	-9.129	1.3	-12.085
CHEMBL3409576	-7.772	1.6	-11.9624
CHEMBL3409577	-10.601	2.3	-11.7481
CHEMBL3409578	-8.763	0.1	-13.6
CHEMBL3409579	-10.605	0.6	-12.5417
CHEMBL3409580	-9.058	0.5	-12.6494
CHEMBL3409581	-9.589	0.4	-12.7812
CHEMBL3409582	-9.33	0.3	-12.9511
CHEMBL3409583	-9.16	0.5	-12.6494
CHEMBL3409584	-8.08	0.2	-13.1906
CHEMBL3409585	-8.534	0.1	-13.6
CHEMBL3409586	-9.719	0.3	-12.9511
CHEMBL3409587	-9.129	0.2	-13.1906
CHEMBL3409588	-9.747	0.6	-12.5417
CHEMBL3409589	-9.33	0.3	-12.9511
CHEMBL3409590	-10.224	41	-10.0466
CHEMBL3409591	-8.784	3.3	-11.5348
CHEMBL3409592	-9.312	6.8	-11.1078
CHEMBL3409593	-9.371	2.4	-11.7229
CHEMBL3409594	-8.225	1.7	-11.9266
CHEMBL3409596	-8.875	1.8	-11.8928
CHEMBL3409597	-9.029	14	-10.6813
CHEMBL3409598	-10.556	2.2	-11.7743
CHEMBL3409599	-8.318	0.2	-13.1906
CHEMBL3409600	-9.55	0.1	-13.6
CHEMBL3409601	-9.79	1.8	-11.8928
CHEMBL3409602	-8.88	1.5	-12.0005
CHEMBL3409603	-8.842	0.4	-12.7812
CHEMBL3409604	-9.815	1.2	-12.1323
CHEMBL3409606	-9.637	2.5	-11.6988
CHEMBL3409608	-9.538	7.5	-11.0499
CHEMBL3409610	-8.932	2.8	-11.6319
CHEMBL4062168	-7.556	3000	-7.51112
CHEMBL4089284	-7.733	19000	-6.4209

## Sheet: M1R
ID	Docking Score(Kcal/mol)	ki (mol/L)	Expt. Binding Free Energy (Kcal/mol)
CHEMBL42	-6.936	18.894	-10.5042
CHEMBL58	-8.689	180.3	-9.17185
CHEMBL85	-7.058	2933.33	-7.52439
CHEMBL411	-7.907	3654	-7.39463
CHEMBL445	-9.677	20	-10.4706
CHEMBL479	-8.168	1.69	-11.9301
CHEMBL516	-9.689	3.943	-11.4297
CHEMBL629	-8.807	2.724	-11.6481
CHEMBL643	-8.827	3.321	-11.5311
CHEMBL648	-8.591	163	-9.23142
CHEMBL657	-7.781	83	-9.63005
CHEMBL667	-5.73	15557.5	-6.53896
CHEMBL715	-9.508	29.2	-10.2471
CHEMBL716	-8.059	436.782	-8.64924
CHEMBL809	-9.245	310.2	-8.85137
CHEMBL936	-10.041	78	-9.66675
CHEMBL954	-8.893	392	-8.71313
CHEMBL1113	-9.198	287	-8.89728
CHEMBL1123	-8.295	0.834	-12.3472
CHEMBL1172	-9.484	64	-9.7836
CHEMBL1231	-9.564	1.41533	-12.0348
CHEMBL1262	-7.435	1140.7	-8.08225
CHEMBL1346	-9.326	5.5	-11.2331
CHEMBL1382	-8.642	1.4	-12.0413
CHEMBL1490	-8.72	1.351	-12.0623
CHEMBL1529	-10.024	2344228815319930	8.6632
CHEMBL6437	-9.409	343	-8.792
CHEMBL7303	-5.472	19508.7	-6.40529
CHEMBL7568	-8.052	359	-8.76507
CHEMBL7634	-7.159	9.061	-10.9382
CHEMBL9967	-11.293	15.9927	-10.6027
CHEMBL12587	-6.746	9126.5	-6.85399
CHEMBL12980	-10.336	0.051	-13.9977
CHEMBL20732	-7.62	7079.46	-7.004
CHEMBL21328	-9.424	48977.9	-5.8616
CHEMBL21508	-9.161	18620.9	-6.4328
CHEMBL21536	-5.865	3.58841e+13	6.19467
CHEMBL21716	-8.039	1479.11	-7.9288
CHEMBL21731	-9.316	143	-9.30874
CHEMBL23957	-7.953	20417.4	-6.3784
CHEMBL24083	-9.169	550	-8.51311
CHEMBL26505	-9.108	14.5667	-10.6578
CHEMBL37372	-10.013	22.4405	-10.4026
CHEMBL38423	-7.957	6500	-7.05444
CHEMBL38756	-7.713	2900	-7.53114
CHEMBL39843	-7.669	20000	-6.3906
CHEMBL40554	-7.616	1949.84	-7.7656
CHEMBL45454	-10.311	1.096	-12.1859
CHEMBL54002	-6.912	65	-9.77444
CHEMBL56106	-6.386	22	-10.4143
CHEMBL57485	-6.612	1737.8	-7.8336
CHEMBL59836	-5.784	19	-10.5009
CHEMBL59898	-4.562	218257916120742	7.261
CHEMBL64000	-7.885	15846.1	-6.52811
CHEMBL66322	-10.598	11	-10.8237
CHEMBL67814	-10.038	30	-10.2311
CHEMBL68384	-10.446	1.3	-12.085
CHEMBL68584	-10.07	3	-11.5911
CHEMBL68609	-10.808	4.7	-11.3259
CHEMBL69383	-10.54	310	-8.85175
CHEMBL69452	-8.567	3425	-7.43286
CHEMBL69648	-9.668	2.1	-11.8018
CHEMBL69678	-6.851	1.5	-12.0005
CHEMBL69733	-8.66	1584.89	-7.888
CHEMBL69765	-9.43	760	-8.32209
CHEMBL69904	-8.278	1900	-7.7809
CHEMBL70531	-6.098	77	-9.67437
CHEMBL70828	-6.75	4.4	-11.3649
CHEMBL70848	-7.632	116.68	-9.42888
CHEMBL71088	-7.111	57	-9.85201
CHEMBL71124	-6.902	0.53	-12.615
CHEMBL71147	-7.335	2.8	-11.6319
CHEMBL71431	-9.836	0.98	-12.2519
CHEMBL71933	-9.657	140	-9.32127
CHEMBL72408	-7.244	9.795	-10.8922
CHEMBL72455	-6.851	11	-10.8237
CHEMBL72494	-8.73	37.41	-10.1007
CHEMBL72551	-7.516	42.085	-10.0312
CHEMBL72957	-7.696	14.76	-10.65
CHEMBL73234	-8.161	76	-9.68209
CHEMBL73501	-7.452	581	-8.48072
CHEMBL74300	-7.62	1949.84	-7.7656
CHEMBL74305	-8.734	1058	-8.1267
CHEMBL75217	-8.227	20	-10.4706
CHEMBL75448	-6.763	8	-11.0118
CHEMBL76897	-10.222	1.1	-12.1837
CHEMBL77793	-7.564	120.23	-9.41118
CHEMBL82754	-8.341	10485	-6.77203
CHEMBL85190	-7.496	3985	-7.34342
CHEMBL92387	-6.873	7943.28	-6.936
CHEMBL93709	-8.669	422	-8.66958
CHEMBL94454	-6.387	10000	-6.8
CHEMBL109405	-8.705	9.6	-10.9041
CHEMBL125764	-7.657	290	-8.89114
CHEMBL134641	-6.782	229.09	-9.03039
CHEMBL139603	-9.461	0.69	-12.4592
CHEMBL140142	-7.646	1.5	-12.0005
CHEMBL140789	-9.662	5	-11.2894
CHEMBL140985	-8.881	7.6	-11.0421
CHEMBL141452	-8.063	0.19	-13.2209
CHEMBL142126	-7.744	0.61	-12.532
CHEMBL142184	-7.908	0.93	-12.2829
CHEMBL142538	-9.999	1.6	-11.9624
CHEMBL142766	-7.356	4.9	-11.3013
CHEMBL143466	-9.204	0.57	-12.572
CHEMBL143468	-8.359	0.23	-13.1081
CHEMBL143469	-8.897	1.25	-12.1082
CHEMBL144737	-7.29	15000	-6.56052
CHEMBL145533	-8.32	1800	-7.81283
CHEMBL145608	-7.703	11600	-6.71234
CHEMBL145913	-8.407	1.2	-12.1323
CHEMBL146249	-7.063	61	-9.81195
CHEMBL146291	-7.161	70	-9.73067
CHEMBL146307	-8.671	340	-8.79719
CHEMBL146464	-8.09	2.6	-11.6756
CHEMBL146567	-8.276	0.88	-12.3155
CHEMBL146953	-8.431	50000	-5.8494
CHEMBL147611	-8.015	2.5	-11.6988
CHEMBL147653	-7.716	2.4	-11.7229
CHEMBL147672	-8.885	140	-9.32127
CHEMBL147695	-5.825	72	-9.71403
CHEMBL148450	-7.178	8.5	-10.976
CHEMBL149484	-8.116	4.4	-11.3649
CHEMBL149486	-7.131	3.5	-11.5001
CHEMBL149769	-5.83	200	-9.1106
CHEMBL151938	-5.395	5623.41	-7.14
CHEMBL166599	-8.742	1200	-8.05231
CHEMBL166697	-8.84	2600	-7.59564
CHEMBL166935	-9.149	2500	-7.6188
CHEMBL167004	-8.852	150	-9.28052
CHEMBL168223	-8.798	53703.2	-5.8072
CHEMBL168496	-9.187	6500	-7.05444
CHEMBL168815	-7.451	4897.79	-7.2216
CHEMBL169594	-8.347	3548.13	-7.412
CHEMBL170088	-8.363	245.47	-8.9896
CHEMBL170205	-9.184	427	-8.66262
CHEMBL170552	-8.793	3800	-7.37149
CHEMBL170977	-9.202	179	-9.17612
CHEMBL171102	-8.285	43.65	-10.0096
CHEMBL171520	-7.042	464	-8.61354
CHEMBL172234	-8.625	5370.32	-7.1672
CHEMBL172646	-8.738	1533	-7.90766
CHEMBL172969	-9.389	554	-8.50883
CHEMBL173155	-7.89	420	-8.67238
CHEMBL182761	-8.588	65.9	-9.76632
CHEMBL182777	-9.85	1400	-7.96127
CHEMBL183903	-8.242	122	-9.40255
CHEMBL184843	-9.514	418	-8.6752
CHEMBL194206	-7.474	10000	-6.8
CHEMBL200234	-7.255	19952.6	-6.392
CHEMBL205654	-7.327	19.95	-10.4721
CHEMBL216927	-7.561	50.12	-9.92798
CHEMBL216928	-7.394	199.53	-9.11199
CHEMBL216983	-6.445	1000	-8.16
CHEMBL218755	-7.439	316.23	-8.84
CHEMBL219118	-7.194	63.1	-9.79196
CHEMBL219786	-10.956	0.1175	-13.5047
CHEMBL219825	-9.097	0.912	-12.2944
CHEMBL220393	-10.93	0.955	-12.2672
CHEMBL220553	-5.434	100000	-5.44
CHEMBL221753	-7.213	99	-9.52594
CHEMBL222259	-11.462	0.5012	-12.648
CHEMBL227378	-8.01	100000	-5.44
CHEMBL228144	-7.393	65099.8	-5.69353
CHEMBL233199	-5.71	540	-8.52394
CHEMBL233202	-8.007	140	-9.32127
CHEMBL234252	-8.558	220	-9.05431
CHEMBL234258	-8.177	18	-10.5328
CHEMBL234440	-7.282	1.8	-11.8928
CHEMBL239017	-5.69	10000	-6.8
CHEMBL239655	-7.784	10000	-6.8
CHEMBL250403	-8.104	1000	-8.16
CHEMBL252258	-9.086	230	-9.02805
CHEMBL254586	-11.233	5011872336272720	9.112
CHEMBL257174	-7.66	173780082874938	7.1264
CHEMBL257547	-8.454	5.7544e+13	6.4736
CHEMBL257804	-8.778	120226443461741	6.9088
CHEMBL258161	-9.989	128824955169313	6.9496
CHEMBL258385	-9.826	1659586907437560	8.4592
CHEMBL258905	-8.688	19054.6	-6.4192
CHEMBL258907	-8.774	5888.44	-7.1128
CHEMBL259662	-7.45	8317.64	-6.9088
CHEMBL264747	-7.951	990	-8.16594
CHEMBL275104	-7.25	905	-8.21896
CHEMBL277642	-8.5	85.058	-9.61559
CHEMBL278074	-7.755	1258.93	-8.024
CHEMBL279453	-8.215	21.65	-10.4238
CHEMBL279520	-7.661	28183.8	-6.188
CHEMBL281456	-7.675	3	-11.5911
CHEMBL283036	-6.38	10000	-6.8
CHEMBL284137	-8.947	2.9	-11.6111
CHEMBL285440	-8.957	40.7	-10.051
CHEMBL285898	-8.001	111	-9.45836
CHEMBL286008	-7.765	1.9	-11.8609
CHEMBL287834	-7.925	15000	-6.56052
CHEMBL287868	-8.427	0.088	-13.6755
CHEMBL290715	-7.361	19000	-6.4209
CHEMBL291280	-7.841	6300	-7.0729
CHEMBL291339	-6.912	124	-9.39295
CHEMBL294273	-6.933	142069	-5.2326
CHEMBL294951	-9.721	2	-11.8306
CHEMBL299294	-8.606	6100	-7.09195
CHEMBL301826	-6.123	26000	-6.23564
CHEMBL302145	-10.842	210	-9.08178
CHEMBL302809	-10.443	1.5	-12.0005
CHEMBL305531	-9.614	2.1	-11.8018
CHEMBL305660	-8.598	101.2	-9.51295
CHEMBL307554	-8.15	630	-8.4329
CHEMBL307628	-7.682	3110	-7.48985
CHEMBL307810	-6.921	6	-11.1817
CHEMBL308566	-7.699	6.493	-11.1351
CHEMBL308707	-8.338	1697	-7.84763
CHEMBL308924	-7.644	100000	-5.44
CHEMBL310558	-6.63	190	-9.1409
CHEMBL310912	-6.764	6	-11.1817
CHEMBL311795	-6.433	575	-8.48685
CHEMBL312085	-6.56	1.3	-12.085
CHEMBL313738	-7.787	3725	-7.38327
CHEMBL314493	-6.993	14000	-6.60127
CHEMBL315428	-8.842	404.5	-8.69459
CHEMBL317757	-8.256	11.6	-10.7923
CHEMBL330692	-10.087	200	-9.1106
CHEMBL334255	-8.4	7.941	-11.0162
CHEMBL335542	-8.08	0.106667	-13.5619
CHEMBL336933	-9.235	17	-10.5666
CHEMBL337131	-7.613	1.2	-12.1323
CHEMBL341476	-7.527	300	-8.87112
CHEMBL341759	-8.191	0.87	-12.3223
CHEMBL342958	-8.44	170	-9.20659
CHEMBL343182	-7.474	5150	-7.19194
CHEMBL343236	-7.946	249.5	-8.97998
CHEMBL343242	-7.718	9200	-6.84925
CHEMBL343449	-7.747	3.5	-11.5001
CHEMBL343644	-5.948	75	-9.68992
CHEMBL343659	-8.222	36	-10.1234
CHEMBL352375	-8.1	2726.19	-7.56764
CHEMBL352618	-8.146	222	-9.04896
CHEMBL352723	-8.464	870.96	-8.2416
CHEMBL352779	-8.873	16218.1	-6.5144
CHEMBL354523	-6.728	223.87	-9.04401
CHEMBL354636	-7.1	38	-10.0915
CHEMBL354841	-9.056	562.34	-8.5
CHEMBL355392	-8.359	1905.46	-7.7792
CHEMBL355455	-8.637	1047.13	-8.1328
CHEMBL355475	-8.729	376	-8.73774
CHEMBL355769	-8.741	870.96	-8.2416
CHEMBL355851	-9	48977.9	-5.8616
CHEMBL355854	-8.821	18.15	-10.5279
CHEMBL355874	-6.585	6.98	-11.0924
CHEMBL356181	-8.088	2.5	-11.6988
CHEMBL356305	-7.908	2.1	-11.8018
CHEMBL356505	-6.673	5.3	-11.255
CHEMBL357200	-8.946	1100	-8.10371
CHEMBL358193	-5.601	9	-10.9422
CHEMBL358289	-6.856	170	-9.20659
CHEMBL358726	-8.007	1.4	-12.0413
CHEMBL359027	-9.152	37	-10.1072
CHEMBL360988	-8.426	1567	-7.89471
CHEMBL366819	-8.854	399	-8.70268
CHEMBL370128	-7.341	10000	-6.8
CHEMBL372453	-6.95	10000	-6.8
CHEMBL373515	-9.058	3.467	-11.5057
CHEMBL373888	-7.564	794.33	-8.296
CHEMBL375073	-9.237	0.7586	-12.4032
CHEMBL375851	-8.528	2.344	-11.7369
CHEMBL375969	-11.357	0.2951	-12.9608
CHEMBL376057	-10.992	0.2512	-13.056
CHEMBL376255	-9.069	1.479	-12.0088
CHEMBL376870	-8.862	0.3467	-12.8657
CHEMBL376897	-10.451	0.24722	-13.0654
CHEMBL385328	-8.786	1.38	-12.0498
CHEMBL390842	-7.45	25870.3	-6.23859
CHEMBL394137	-7.462	5.9	-11.1916
CHEMBL394254	-8.42	21	-10.4418
CHEMBL394255	-8.154	86	-9.60908
CHEMBL394329	-9.706	10000	-6.8
CHEMBL395110	-9.215	19	-10.5009
CHEMBL402282	-8.897	141253754462276	7.004
CHEMBL403029	-8.237	2.75423e+12	4.6784
CHEMBL404557	-7.504	100000	-5.44
CHEMBL404866	-9.238	1.1749e+12	4.1752
CHEMBL407734	-8.676	10000	-6.8
CHEMBL410890	-10.455	6.6	-11.1254
CHEMBL420008	-7.009	9.0995	-10.9357
CHEMBL420255	-9.766	5000	-7.2094
CHEMBL421113	-6.632	25.76	-10.3211
CHEMBL422665	-8.062	3.2	-11.553
CHEMBL423438	-7.128	1361	-7.97795
CHEMBL423832	-7.782	112	-9.45306
CHEMBL424214	-8.629	29512.1	-6.1608
CHEMBL424416	-10.133	14	-10.6813
CHEMBL426032	-7.932	341	-8.79545
CHEMBL427145	-8.328	68	-9.74779
CHEMBL430587	-5.889	3235.94	-7.4664
CHEMBL433566	-5.678	1400	-7.96127
CHEMBL434684	-8.77	34.67	-10.1457
CHEMBL435353	-8.474	58	-9.84174
CHEMBL436850	-11.845	338844156139203	7.5208
CHEMBL440138	-6.603	230	-9.02805
CHEMBL440491	-7.789	10.5	-10.8512
CHEMBL440686	-7.883	10000	-6.8
CHEMBL443267	-11.186	1	-12.24
CHEMBL443780	-8.496	4	-11.4212
CHEMBL450729	-5.882	43651.6	-5.9296
CHEMBL451335	-5.615	63095.7	-5.712
CHEMBL451542	-7.971	843	-8.26087
CHEMBL458416	-6.198	154882	-5.1816
CHEMBL461087	-5.615	177828	-5.1
CHEMBL461088	-6.024	46773.5	-5.8888
CHEMBL461502	-6.061	77624.7	-5.5896
CHEMBL461709	-6.736	44668.4	-5.916
CHEMBL476108	-7.642	871.6	-8.24117
CHEMBL478227	-10.897	1445.44	-7.9424
CHEMBL481153	-9.739	2	-11.8306
CHEMBL493795	-8.967	127.095	-9.37839
CHEMBL493979	-9.675	46.78	-9.96872
CHEMBL493980	-8.311	82.44	-9.63405
CHEMBL496915	-9.946	72.585	-9.70925
CHEMBL500313	-5.461	100000	-5.44
CHEMBL517712	-8.2	0.74305	-12.4154
CHEMBL519609	-9.158	64	-9.7836
CHEMBL523299	-8.397	0.16	-13.3224
CHEMBL524097	-8.375	0.64	-12.5036
CHEMBL538793	-7.201	3.981	-11.424
CHEMBL539120	-11.491	7.52	-11.0483
CHEMBL539121	-12.128	50.124	-9.92794
CHEMBL539373	-11.109	22.68	-10.3963
CHEMBL540982	-8.807	2	-11.8306
CHEMBL541671	-10.868	87.19	-9.60097
CHEMBL542622	-6.912	2	-11.8306
CHEMBL544152	-6.544	398.11	-8.704
CHEMBL544840	-6.445	79.43	-9.65602
CHEMBL549599	-9.355	988	-8.16713
CHEMBL550818	-6.494	4800	-7.23351
CHEMBL551466	-7.471	0.08	-13.7318
CHEMBL551563	-8.491	5623.41	-7.14
CHEMBL553058	-7.561	25.12	-10.336
CHEMBL553155	-8.066	30903	-6.1336
CHEMBL554916	-11.138	86.86	-9.60321
CHEMBL556450	-8.552	10000	-6.8
CHEMBL556635	-8.389	0.09	-13.6622
CHEMBL559251	-8.154	9509.5	-6.82971
CHEMBL563920	-9.12	0.32	-12.913
CHEMBL564057	-8.631	0.08	-13.7318
CHEMBL564144	-9.171	5.3	-11.255
CHEMBL564226	-8.445	932.245	-8.20144
CHEMBL568775	-11.682	47.86	-9.95524
CHEMBL568870	-11.98	9.12	-10.9344
CHEMBL569307	-11.289	0.6918	-12.4576
CHEMBL569760	-11.98	2.089	-11.8049
CHEMBL569953	-8.953	1230.27	-8.0376
CHEMBL571121	-9.804	1.23	-12.1177
CHEMBL583027	-10.727	11.48	-10.7985
CHEMBL583051	-8.953	1.23	-12.1177
CHEMBL588119	-8.43	1085	-8.11182
CHEMBL593443	-7.507	100000	-5.44
CHEMBL593685	-7.851	19952.6	-6.392
CHEMBL593861	-8.661	100000	-5.44
CHEMBL593864	-7.474	100000	-5.44
CHEMBL593871	-7.783	100000	-5.44
CHEMBL594376	-7.406	100000	-5.44
CHEMBL594802	-7.785	100000	-5.44
CHEMBL595265	-7.646	24547.1	-6.2696
CHEMBL608985	-7.934	100000	-5.44
CHEMBL611476	-8.621	82.4	-9.63434
CHEMBL1088882	-9.018	10000	-6.8
CHEMBL1090175	-8.513	10000	-6.8
CHEMBL1090432	-9.171	1400	-7.96127
CHEMBL1090433	-8.859	990	-8.16594
CHEMBL1090526	-8.21	10000	-6.8
CHEMBL1090528	-8.931	10000	-6.8
CHEMBL1091774	-8.643	5.8	-11.2017
CHEMBL1091775	-8.773	10000	-6.8
CHEMBL1091777	-8.811	28000	-6.19187
CHEMBL1091782	-8.21	4759000	-3.15858
CHEMBL1091790	-8.522	5.6	-11.2225
CHEMBL1091791	-9.469	10000	-6.8
CHEMBL1091792	-8.765	10000	-6.8
CHEMBL1092118	-8.016	10000000	-2.72
CHEMBL1092258	-8.16	10000	-6.8
CHEMBL1092259	-8.426	10000	-6.8
CHEMBL1092377	-9.087	2200	-7.69431
CHEMBL1092494	-8.335	10000	-6.8
CHEMBL1092599	-8.6	3600	-7.40343
CHEMBL1092649	-8.237	10000	-6.8
CHEMBL1092651	-8.171	10000	-6.8
CHEMBL1092662	-8.381	10000	-6.8
CHEMBL1092766	-8.244	10000	-6.8
CHEMBL1092767	-8.06	2072000	-3.64971
CHEMBL1092812	-8.294	10000	-6.8
CHEMBL1092813	-8.817	10000	-6.8
CHEMBL1093058	-8.512	10000000	-2.72
CHEMBL1093294	-8.375	10000	-6.8
CHEMBL1093623	-8.219	10000	-6.8
CHEMBL1095819	-9.405	2800	-7.55187
CHEMBL1098230	-8.651	1000	-8.16
CHEMBL1162116	-6.595	91.2	-9.57441
CHEMBL1180343	-8.694	170	-9.20659
CHEMBL1187846	-9.52	7.5	-11.0499
CHEMBL1191560	-8.44	166	-9.22065
CHEMBL1201024	-10.208	0.321	-12.9112
CHEMBL1201203	-9.457	0.131	-13.4405
CHEMBL1258671	-7.886	10000	-6.8
CHEMBL1319362	-7.909	32	-10.193
CHEMBL1424807	-7.296	19952.6	-6.392
CHEMBL1455766	-8.309	1000	-8.16
CHEMBL1464005	-11.284	0.9715	-12.2571
CHEMBL1794855	-7.587	10000	-6.8
CHEMBL1834350	-8.252	10000	-6.8
CHEMBL1909073	-10.622	8.387	-10.9839
CHEMBL1910856	-9.805	0.115	-13.5175
CHEMBL1935437	-9.177	480	-8.59351
CHEMBL1935438	-9.231	430	-8.65848
CHEMBL1935439	-8.294	10000	-6.8
CHEMBL1935442	-9.059	10000	-6.8
CHEMBL1935443	-9.407	10000	-6.8
CHEMBL1935445	-9.205	230	-9.02805
CHEMBL1935446	-9.069	340	-8.79719
CHEMBL2021478	-8.868	6.31	-11.152
CHEMBL2030626	-8.021	7958	-6.93491
CHEMBL2031737	-6.406	931	-8.20223
CHEMBL2042400	-7.8	15488.2	-6.5416
CHEMBL2042401	-7.855	100000	-5.44
CHEMBL2042403	-8.014	26302.7	-6.2288
CHEMBL2042404	-11.161	0.7943	-12.376
CHEMBL2042405	-11.161	0.5012	-12.648
CHEMBL2042552	-9.864	4.571	-11.3424
CHEMBL2042553	-9.864	1.259	-12.104
CHEMBL2042554	-8.426	35.48	-10.132
CHEMBL2092735	-9.626	100000	-5.44
CHEMBL2092736	-8.915	100000	-5.44
CHEMBL2092737	-6.955	100000	-5.44
CHEMBL2092820	-8.928	100000	-5.44
CHEMBL2093081	-9.338	100000	-5.44
CHEMBL2093082	-9.013	100000	-5.44
CHEMBL2093083	-6.909	100000	-5.44
CHEMBL2093084	-8.683	93325.4	-5.4808
CHEMBL2103803	-11.317	0.05006	-14.0087
CHEMBL2106570	-11.291	1.59	-11.9661
CHEMBL2107687	-9.725	2.78	-11.6361
CHEMBL2110892	-8.462	394	-8.71013
CHEMBL2111540	-6.441	146.65	-9.29386
CHEMBL2114064	-5.587	113.1	-9.44729
CHEMBL2114066	-6.512	253.3	-8.97106
CHEMBL2114068	-6.77	0.68	-12.4678
CHEMBL2115128	-6.969	2.14	-11.7906
CHEMBL2205827	-8.768	4610	-7.25737
CHEMBL2206335	-7.591	1619.05	-7.87541
CHEMBL2311976	-8.191	100000	-5.44
CHEMBL2311977	-8.774	100000	-5.44
CHEMBL2311978	-8.426	100000	-5.44
CHEMBL2311979	-8.491	100000	-5.44
CHEMBL2311980	-7.507	100000	-5.44
CHEMBL2311981	-7.55	100000	-5.44
CHEMBL2311982	-8.221	100000	-5.44
CHEMBL2311983	-7.233	6160	-7.08617
CHEMBL2312344	-9.14	210	-9.08178
CHEMBL2312345	-8.258	100000	-5.44
CHEMBL2312346	-7.613	25300	-6.25176
CHEMBL2312347	-7.541	24400	-6.27315
CHEMBL2312348	-9.573	100000	-5.44
CHEMBL2312349	-7.462	6190	-7.0833
CHEMBL2312351	-7.854	100000	-5.44
CHEMBL2312352	-8.163	5270	-7.17834
CHEMBL2312355	-7.847	100000	-5.44
CHEMBL2312356	-7.709	100000	-5.44
CHEMBL2312357	-7.405	100000	-5.44
CHEMBL2312359	-7.15	100000	-5.44
CHEMBL2312360	-9.955	100000	-5.44
CHEMBL2312361	-8.043	290	-8.89114
CHEMBL2312362	-8.79	100000	-5.44
CHEMBL2312363	-9.431	100000	-5.44
CHEMBL2312364	-8.155	5400	-7.16394
CHEMBL2312365	-7.939	100000	-5.44
CHEMBL2312366	-8.278	920	-8.20925
CHEMBL2312372	-9.478	560	-8.50246
CHEMBL2312375	-7.796	100000	-5.44
CHEMBL2312379	-8.373	11700	-6.70727
CHEMBL2312380	-8.884	100000	-5.44
CHEMBL2312381	-8.557	100000	-5.44
CHEMBL2312385	-8.513	100000	-5.44
CHEMBL2312387	-8.893	470	-8.60595
CHEMBL2312388	-8.945	3060	-7.49942
CHEMBL2312389	-8.168	3290	-7.45661
CHEMBL2312390	-8.947	100000	-5.44
CHEMBL2377267	-9.092	1.32	-12.076
CHEMBL2377269	-9.683	7.75	-11.0305
CHEMBL2377383	-11.416	35.625	-10.1296
CHEMBL2377385	-10.936	84.89	-9.61676
CHEMBL2377387	-9.368	1.29	-12.0896
CHEMBL2377392	-8.567	10.7	-10.84
CHEMBL2391541	-5.967	10000	-6.8
CHEMBL2432039	-7.89	7468	-6.97244
CHEMBL2432040	-8.646	5861	-7.11556
CHEMBL2432054	-8.863	10000	-6.8
CHEMBL2441750	-6.484	100000	-5.44
CHEMBL2441751	-6.302	100000	-5.44
CHEMBL2441752	-7.712	100000	-5.44
CHEMBL2441753	-7.936	100000	-5.44
CHEMBL2441754	-5.944	100000	-5.44
CHEMBL2441755	-6.332	100000	-5.44
CHEMBL2441756	-7.152	100000	-5.44
CHEMBL2441757	-7.329	100000	-5.44
CHEMBL2441758	-5.865	100000	-5.44
CHEMBL2441759	-6.419	100000	-5.44
CHEMBL2441760	-5.712	100000	-5.44
CHEMBL2441761	-5.438	100000	-5.44
CHEMBL2449003	-8.548	0.2696	-13.0142
CHEMBL3084413	-10.982	0.38	-12.8115
CHEMBL3084643	-11.352	1.259	-12.104
CHEMBL3084650	-9.91	0.1	-13.6
CHEMBL3084658	-11.174	1.585	-11.968
CHEMBL3084662	-9.467	0.5012	-12.648
CHEMBL3084679	-9.787	1	-12.24
CHEMBL3085018	-6.522	413	-8.68231
CHEMBL3085019	-8.572	59.4	-9.82765
CHEMBL3085023	-9.267	2110	-7.71898
CHEMBL3085024	-7.03	50	-9.9294
CHEMBL3085025	-8.832	9.3	-10.9229
CHEMBL3085027	-9.136	154	-9.26497
CHEMBL3085032	-7.32	17.8	-10.5394
CHEMBL3085033	-8.524	18.6	-10.5135
CHEMBL3085495	-9.853	2.36	-11.7328
CHEMBL3104091	-8.756	4223.03	-7.30915
CHEMBL3104093	-7.588	10000	-6.8
CHEMBL3290012	-7.935	1000	-8.16
CHEMBL3309715	-7.68	100000	-5.44
CHEMBL3309717	-7.581	100000	-5.44
CHEMBL3309718	-7.51	100000	-5.44
CHEMBL3350062	-6.487	100000	-5.44
CHEMBL3350063	-6.722	100000	-5.44
CHEMBL3350064	-6.719	100000	-5.44
CHEMBL3350391	-8.499	7.81	-11.026
CHEMBL3351103	-6.768	100000	-5.44
CHEMBL3351104	-6.717	100000	-5.44
CHEMBL3351105	-6.125	100000	-5.44
CHEMBL3354066	-8.674	77.62	-9.66964
CHEMBL3354067	-8.083	6.761	-11.1112
CHEMBL3354068	-7.117	0.912	-12.2944
CHEMBL3354072	-6.557	2511.89	-7.616
CHEMBL3354075	-8.248	281.84	-8.908
CHEMBL3359597	-7.34	100000	-5.44
CHEMBL3409256	-7.79	1000	-8.16
CHEMBL3545181	-12.04	0.0665	-13.841
CHEMBL3577945	-7.82	341	-8.79545
CHEMBL3627739	-7.56	3440	-7.43028
CHEMBL3629529	-7.389	10800	-6.75454
CHEMBL3629530	-9.299	1200	-8.05231
CHEMBL3629533	-8.077	3630	-7.39853
CHEMBL3629535	-7.672	10000	-6.8
CHEMBL3629536	-8.481	5090	-7.19886
CHEMBL3629537	-7.757	2910	-7.52911
CHEMBL3764557	-8.687	1000	-8.16
CHEMBL3765426	-8.747	1000	-8.16
CHEMBL3774769	-9.71	380.19	-8.7312
CHEMBL3775226	-9.592	109.65	-9.46559
CHEMBL3775589	-7.731	1000	-8.16
CHEMBL3894853	-8.648	302	-8.86719
CHEMBL3899125	-8.633	457.09	-8.6224
CHEMBL3905582	-8.141	169.82	-9.20722
CHEMBL3912801	-7.913	173.78	-9.1936
CHEMBL3936289	-8.457	10000	-6.8
CHEMBL3941520	-8.73	512.86	-8.5544
CHEMBL3941818	-7.172	676.08	-8.3912
CHEMBL3950254	-8.654	223.87	-9.04401
CHEMBL3968272	-8.342	1659.59	-7.8608
CHEMBL4060823	-7.691	6653.61	-7.04064
CHEMBL4061384	-8.14	7300	-6.98588
CHEMBL4061390	-8.531	6100	-7.09195
CHEMBL4063176	-7.738	2290.87	-7.6704
CHEMBL4067722	-7.823	16	-10.6024
CHEMBL4070061	-6.294	20000	-6.3906
CHEMBL4072787	-5.602	4200	-7.31238
CHEMBL4074104	-9.087	12022.6	-6.6912
CHEMBL4074319	-7.829	42000	-5.95238
CHEMBL4075227	-7.985	2000	-7.7506
CHEMBL4078588	-7.251	8	-11.0118
CHEMBL4080675	-6.812	489.78	-8.5816
CHEMBL4081662	-8.225	330	-8.81482
CHEMBL4083241	-6.534	10000	-6.8
CHEMBL4084607	-7.741	13000	-6.64504
CHEMBL4091032	-6.668	38000	-6.01149
CHEMBL4091934	-7.65	45826.9	-5.90088
CHEMBL4093527	-7.854	263.03	-8.94879
CHEMBL4095626	-9.046	17000	-6.48659
CHEMBL4097248	-9.08	14000	-6.60127
CHEMBL4098720	-7.951	2511.89	-7.616
CHEMBL4102555	-8.732	170	-9.20659

## Sheet: μOR
ID	Docking Score(Kcal/mol)	ki (mol/L)	Expt. Binding Free Energy (Kcal/mol)
CHEMBL70	-5.668	5.13433	-11.2737
CHEMBL71	-5.58	5844	-7.11727
CHEMBL80	-5.715	19.0901	-10.4981
CHEMBL183	-6.962	100000	-5.44
CHEMBL592	-8.05	0.21	-13.1618
CHEMBL841	-5.675	0.558	-12.5846
CHEMBL895	-6.735	6.68125	-11.1182
CHEMBL982	-5.649	0.625	-12.5176
CHEMBL1701	-5.035	920	-8.20925
CHEMBL10872	-6.783	33.1	-10.173
CHEMBL19019	-6.004	0.670192	-12.4764
CHEMBL26987	-6.833	3.3	-11.5348
CHEMBL27460	-7.486	179.4	-9.1748
CHEMBL27699	-7.783	8.9	-10.9488
CHEMBL28198	-5.408	0.14	-13.4013
CHEMBL28997	-7.067	10000	-6.8
CHEMBL41245	-5.854	85.5	-9.61253
CHEMBL41550	-5.242	1000	-8.16
CHEMBL47408	-4.898	203	-9.10181
CHEMBL49143	-4.961	3.7	-11.4672
CHEMBL49269	-6.845	0.062	-13.8823
CHEMBL56585	-6.258	0.16	-13.3224
CHEMBL58646	-6.851	0.31	-12.9317
CHEMBL63477	-5.202	2310	-7.66549
CHEMBL63912	-4.614	265	-8.94439
CHEMBL70586	-6.482	95	-9.5503
CHEMBL75676	-7.419	50.12	-9.92798
CHEMBL78156	-7.507	3.981	-11.424
CHEMBL95847	-5.635	6000	-7.10171
CHEMBL99738	-7.12	22.4	-10.4037
CHEMBL100574	-7.012	227	-9.0358
CHEMBL106084	-6.831	2148	-7.70843
CHEMBL106190	-6.661	4705	-7.24532
CHEMBL106359	-4.787	9666	-6.82006
CHEMBL106366	-6.456	6015	-7.10024
CHEMBL107442	-7.451	1151	-8.07694
CHEMBL108417	-7.052	10620	-6.76447
CHEMBL111192	-8.01	36	-10.1234
CHEMBL113703	-6.131	3.4	-11.5172
CHEMBL114803	-5.267	3.75	-11.4593
CHEMBL120758	-7.485	0.12	-13.4923
CHEMBL121403	-6.927	0.06	-13.9017
CHEMBL136612	-7.053	150	-9.28052
CHEMBL138842	-6.871	5.5	-11.2331
CHEMBL140278	-5.824	0.19	-13.2209
CHEMBL140979	-6.9	102.45	-9.5057
CHEMBL170603	-5.478	3350	-7.44594
CHEMBL182202	-6.603	62	-9.80235
CHEMBL183135	-6.789	24	-10.3629
CHEMBL184127	-4.957	136	-9.33839
CHEMBL186795	-7.397	0.16	-13.3224
CHEMBL187038	-5.687	489	-8.58254
CHEMBL189243	-9.51	10.7	-10.84
CHEMBL190030	-6.794	1900	-7.7809
CHEMBL191987	-7.422	105	-9.49118
CHEMBL195927	-6.164	10000	-6.8
CHEMBL197293	-6.968	5000	-7.2094
CHEMBL197479	-6.725	2.1	-11.8018
CHEMBL199111	-7.114	5000	-7.2094
CHEMBL200700	-6.135	4652	-7.25201
CHEMBL201296	-8.34	700	-8.37067
CHEMBL202327	-8.067	47	-9.96595
CHEMBL203013	-5.822	1000	-8.16
CHEMBL203307	-8.128	15	-10.6405
CHEMBL203356	-7.076	500	-8.5694
CHEMBL206044	-6.675	10000	-6.8
CHEMBL208942	-6.951	5000	-7.2094
CHEMBL210564	-6.645	5215	-7.18453
CHEMBL210665	-6.82	13470	-6.62406
CHEMBL211673	-5.278	10000	-6.8
CHEMBL212510	-5.879	10000	-6.8
CHEMBL213155	-4.354	4180	-7.3152
CHEMBL217658	-6.554	0.86	-12.3291
CHEMBL218404	-7.534	2	-11.8306
CHEMBL218506	-9.147	180	-9.17283
CHEMBL218706	-7.655	94	-9.55655
CHEMBL219916	-6.543	1712	-7.84243
CHEMBL226727	-6.022	10000	-6.8
CHEMBL226732	-6.491	2755	-7.56143
CHEMBL227079	-5.267	10000	-6.8
CHEMBL228690	-4.21	224.333	-9.04278
CHEMBL228736	-6.014	59810	-5.74359
CHEMBL228912	-6.448	148	-9.28844
CHEMBL230249	-6.886	6265	-7.07619
CHEMBL231607	-5.433	144	-9.30463
CHEMBL231664	-7.982	3364	-7.44348
CHEMBL232273	-6.795	74	-9.69784
CHEMBL232385	-5.836	465	-8.61226
CHEMBL232740	-5.639	2763	-7.55972
CHEMBL233143	-6.385	465	-8.61226
CHEMBL233494	-6.47	2988	-7.51348
CHEMBL233721	-6.799	13230	-6.63468
CHEMBL234773	-7.363	8899	-6.8689
CHEMBL236393	-6.665	1076.86	-8.11626
CHEMBL236394	-6.795	2500	-7.6188
CHEMBL236460	-8.54	129.1	-9.36914
CHEMBL238282	-6.097	234.53	-9.01653
CHEMBL239822	-7.167	48	-9.95351
CHEMBL239824	-7.373	133	-9.35156
CHEMBL240033	-6.401	133	-9.35156
CHEMBL240657	-5.601	487.5	-8.58435
CHEMBL240895	-6.874	1761	-7.82577
CHEMBL242226	-9.136	0.19	-13.2209
CHEMBL242757	-6.025	40	-10.0612
CHEMBL251161	-5.058	4.2	-11.3924
CHEMBL259658	-3.462	3.1	-11.5717
CHEMBL260521	-4.982	6800	-7.02779
CHEMBL261048	-6.163	22.9	-10.3906
CHEMBL270190	-9.477	0.3931	-12.7915
CHEMBL272181	-6.09	0.67	-12.4765
CHEMBL272600	-6.279	7800	-6.94675
CHEMBL272896	-5.397	10000	-6.8
CHEMBL281786	-3.732	0.1985	-13.195
CHEMBL282376	-6.992	2165	-7.70378
CHEMBL289683	-6.005	0.16	-13.3224
CHEMBL291901	-6.375	47.7	-9.95722
CHEMBL297428	-6.547	0.31	-12.9317
CHEMBL301160	-5.05	0.222667	-13.1272
CHEMBL302142	-4.983	19.09	-10.4981
CHEMBL315551	-5.844	87.1	-9.60158
CHEMBL316961	-7.535	4027.5	-7.33715
CHEMBL319536	-8.669	1.78	-11.8994
CHEMBL320874	-7.419	91.1	-9.57506
CHEMBL324390	-5.684	13.6	-10.6984
CHEMBL324635	-6.502	1654	-7.86279
CHEMBL324897	-7.111	4317	-7.29615
CHEMBL325052	-6.394	4186	-7.31435
CHEMBL326571	-5.877	1241	-8.03247
CHEMBL327118	-6.285	7159	-6.9974
CHEMBL328411	-6.632	20.2	-10.4647
CHEMBL329719	-4.932	1300	-8.00504
CHEMBL359534	-5.514	8.7	-10.9623
CHEMBL363822	-5.042	1050	-8.13118
CHEMBL364058	-5.568	7240	-6.99076
CHEMBL369786	-7.083	21	-10.4418
CHEMBL370128	-5.253	10000	-6.8
CHEMBL370272	-6.348	1000	-8.16
CHEMBL370912	-4.956	5130	-7.19424
CHEMBL371970	-8.334	75	-9.68992
CHEMBL372453	-3.673	10000	-6.8
CHEMBL373057	-5.058	4652	-7.25201
CHEMBL373446	-7.183	1.4	-12.0413
CHEMBL373641	-6.292	1.5	-12.0005
CHEMBL374559	-9.741	110	-9.46371
CHEMBL375633	-6.628	3.5	-11.5001
CHEMBL375803	-7	10	-10.88
CHEMBL376413	-6.991	1.1	-12.1837
CHEMBL377033	-6.626	330	-8.81482
CHEMBL377402	-7.252	340	-8.79719
CHEMBL377643	-6.247	10000	-6.8
CHEMBL379138	-5.267	520	-8.54624
CHEMBL381117	-6.124	60	-9.82171
CHEMBL383094	-8.005	13	-10.725
CHEMBL384915	-6.514	1100	-8.10371
CHEMBL386492	-4.723	2.438	-11.7136
CHEMBL393781	-6.421	11.1	-10.8184
CHEMBL397148	-6.787	15.95	-10.6042
CHEMBL398039	-6.469	18365	-6.44097
CHEMBL399205	-5.537	465	-8.61226
CHEMBL399708	-7.781	14.3	-10.6687
CHEMBL401093	-5.084	234	-9.01787
CHEMBL401234	-4.967	11050	-6.74103
CHEMBL401451	-7.183	37.4	-10.1009
CHEMBL407846	-6.635	6755	-7.03171
CHEMBL409225	-3.978	2700	-7.57335
CHEMBL410526	-6.062	0.12	-13.4923
CHEMBL412098	-5.761	47	-9.96595
CHEMBL414889	-8.9	8	-11.0118
CHEMBL415284	-5.431	0.275	-13.0025
CHEMBL416765	-8.093	0.26	-13.0356
CHEMBL418980	-6.233	8	-11.0118
CHEMBL425758	-8.749	270	-8.93335
CHEMBL426173	-7.146	520	-8.54624
CHEMBL427280	-6.06	9790	-6.81254
CHEMBL427683	-5.348	65.25	-9.77217
CHEMBL428544	-6.047	4652	-7.25201
CHEMBL431002	-7.302	398.11	-8.704
CHEMBL434746	-6.542	3335	-7.44859
CHEMBL435746	-9.394	8.9	-10.9488
CHEMBL436323	-6.704	4652	-7.25201
CHEMBL437380	-7.19	273	-8.92682
CHEMBL437397	-7.957	4652	-7.25201
CHEMBL437742	-7.056	2864	-7.53852
CHEMBL438134	-5.778	1000	-8.16
CHEMBL440765	-6.723	2753.75	-7.5617
CHEMBL442413	-7.609	1080	-8.11454
CHEMBL445332	-6.256	4842.5	-7.22831
CHEMBL448155	-6.643	865	-8.24566
CHEMBL457389	-7.462	8000	-6.9318
CHEMBL464250	-5.901	4.5	-11.3516
CHEMBL466066	-5.703	384	-8.72531
CHEMBL466082	-6.857	3586	-7.40573
CHEMBL466147	-9.487	705	-8.36646
CHEMBL467094	-4.921	7265	-6.98872
CHEMBL468469	-5.32	0.21	-13.1618
CHEMBL469189	-6.119	0.55	-12.5931
CHEMBL471243	-6.705	0.052	-13.9862
CHEMBL471980	-5.485	6504.78	-7.054
CHEMBL473136	-6.597	0.41	-12.7666
CHEMBL473253	-6.544	2.69	-11.6555
CHEMBL474283	-6.321	59	-9.83164
CHEMBL475496	-6.011	33120	-6.09268
CHEMBL476600	-5.2	0.14	-13.4013
CHEMBL476839	-6.089	10000	-6.8
CHEMBL490665	-4.118	5.99	-11.1827
CHEMBL493846	-2.656	27.8007	-10.2761
CHEMBL499868	-5.881	3.9	-11.4362
CHEMBL509054	-6.472	32	-10.193
CHEMBL509260	-7.809	2930	-7.52506
CHEMBL512150	-6.228	0.555	-12.5878
CHEMBL512414	-5.843	38	-10.0915
CHEMBL512950	-5.116	636	-8.4273
CHEMBL513171	-5.114	470	-8.60595
CHEMBL513390	-7.076	71500	-5.63814
CHEMBL513762	-6.656	3.8	-11.4515
CHEMBL514774	-7.586	0.34	-12.8772
CHEMBL515257	-5.864	60	-9.82171
CHEMBL522375	-6.183	0.55	-12.5931
CHEMBL535844	-6.137	35	-10.1401
CHEMBL536034	-5.299	40600	-5.9724
CHEMBL539685	-5.907	1240	-8.03295
CHEMBL539845	-4.86	1470	-7.93245
CHEMBL541804	-6.245	560	-8.50246
CHEMBL543301	-7.704	4100	-7.32661
CHEMBL545654	-5.846	3340	-7.4477
CHEMBL554292	-5.259	1420	-7.95289
CHEMBL555649	-5.732	14300	-6.58874
CHEMBL557937	-6.981	40.2	-10.0583
CHEMBL558135	-4.594	469	-8.6072
CHEMBL560302	-5.695	10000	-6.8
CHEMBL567855	-8.069	48	-9.95351
CHEMBL569945	-5.403	1596	-7.88388
CHEMBL571610	-5.333	3923	-7.35268
CHEMBL571843	-5.49	4000.32	-7.34115
CHEMBL571862	-7.38	84.5	-9.61947
CHEMBL571998	-7.275	0.26	-13.0356
CHEMBL574397	-5.129	3.75	-11.4593
CHEMBL575508	-6.067	19.83	-10.4756
CHEMBL575682	-4.726	1.31	-12.0805
CHEMBL592301	-8.464	2700	-7.57335
CHEMBL593214	-6.315	3100.17	-7.49172
CHEMBL594301	-4.999	890	-8.22883
CHEMBL595714	-5.353	890	-8.22883
CHEMBL598977	-7.329	740	-8.33784
CHEMBL603428	-6.209	890	-8.22883
CHEMBL605293	-4.477	35	-10.1401
CHEMBL607127	-6.317	0.49	-12.6613
CHEMBL607405	-7.074	0.32	-12.913
CHEMBL610046	-5.096	1.4	-12.0413
CHEMBL610292	-7.036	1.4	-12.0413
CHEMBL1080152	-5.923	200000	-5.0306
CHEMBL1080153	-7.138	49000	-5.86133
CHEMBL1080485	-6.842	69	-9.73917
CHEMBL1080508	-6.029	138	-9.32976
CHEMBL1095184	-5.95	1000	-8.16
CHEMBL1095520	-5.684	1000	-8.16
CHEMBL1096474	-5.684	180	-9.17283
CHEMBL1096475	-5.609	6120	-7.09002
CHEMBL1186579	-5.392	7.943	-11.016
CHEMBL1201776	-6.68	160	-9.2424
CHEMBL1237044	-5.32	1800	-7.81283
CHEMBL1254682	-5.636	1.15333	-12.1557
CHEMBL1258223	-5.879	10000	-6.8
CHEMBL1258452	-5.35	10000	-6.8
CHEMBL1258671	-5.675	10000	-6.8
CHEMBL1632158	-5.175	10000	-6.8
CHEMBL1642747	-7.189	5.012	-11.288
CHEMBL1672178	-9.48	6	-11.1817
CHEMBL1672185	-8.084	265	-8.94439
CHEMBL1766021	-6.044	44.0667	-10.004
CHEMBL1766025	-5.444	4.7	-11.3259
CHEMBL1766032	-5.071	9.9	-10.8859
CHEMBL1766038	-3.766	86	-9.60908
CHEMBL1774946	-5.436	0.14	-13.4013
CHEMBL1797689	-5.807	0.769	-12.3951
CHEMBL1808300	-7.321	167	-9.21711
CHEMBL1808383	-6.564	168	-9.21358
CHEMBL1808384	-6.435	4.36333	-11.3698
CHEMBL1818226	-5.926	3000	-7.51112
CHEMBL1818234	-6.062	66	-9.76542
CHEMBL1818238	-5.84	3000	-7.51112
CHEMBL1818331	-5.411	101	-9.51412
CHEMBL1818332	-6.004	193	-9.13164
CHEMBL1818333	-4.219	3000	-7.51112
CHEMBL1824514	-4.924	0.67	-12.4765
CHEMBL1852393	-6.543	0.58	-12.5617
CHEMBL1852672	-4.924	0.67	-12.4765
CHEMBL1921847	-5.925	19.55	-10.484
CHEMBL1957842	-6.871	4.55	-11.3451
CHEMBL2022017	-6.958	10000	-6.8
CHEMBL2022294	-7.512	1000	-8.16
CHEMBL2022301	-6.699	10000	-6.8
CHEMBL2048767	-6.646	0.43	-12.7385
CHEMBL2048771	-6.227	1.9	-11.8609
CHEMBL2048772	-9.135	0.16	-13.3224
CHEMBL2048777	-6.059	9.5	-10.9103
CHEMBL2064139	-5.746	502	-8.56704
CHEMBL2064148	-5.664	450	-8.63163
CHEMBL2088034	-5.225	400	-8.7012
CHEMBL2088044	-7.782	400	-8.7012
CHEMBL2113273	-6.894	279	-8.91398
CHEMBL2113304	-6.725	0.14	-13.4013
CHEMBL2113312	-7.892	0.68	-12.4678
CHEMBL2113378	-7.639	10.2	-10.8683
CHEMBL2113672	-8.527	0.67	-12.4765
CHEMBL2178725	-7.243	100000	-5.44
CHEMBL2178726	-8.089	100000	-5.44
CHEMBL2178727	-6.989	100000	-5.44
CHEMBL2178728	-7.273	100000	-5.44
CHEMBL2178729	-7.557	100000	-5.44
CHEMBL2178730	-5.243	100000	-5.44
CHEMBL2178733	-6.337	5.6	-11.2225
CHEMBL2205823	-6.223	7474	-6.97197
CHEMBL2205827	-5.282	1269	-8.01929
CHEMBL2205829	-5.703	4780	-7.23598
CHEMBL2313631	-4.759	3	-11.5911
CHEMBL2370431	-8.813	4500	-7.27163
CHEMBL2381583	-5.523	10000	-6.8
CHEMBL2381584	-5.81	10000	-6.8
CHEMBL2381590	-3.112	10000	-6.8
CHEMBL2386893	-8.023	91	-9.5757
CHEMBL2386900	-6.027	8	-11.0118
CHEMBL2387191	-7.331	3.44	-11.5103
CHEMBL2387193	-6.678	79.9	-9.65254
CHEMBL2387194	-7.105	3.62	-11.4802
CHEMBL2387199	-6.99	46.97	-9.96632
CHEMBL2397015	-5.462	4.34	-11.373
CHEMBL2397021	-5.839	0.75	-12.4099
CHEMBL2397022	-7.011	0.82	-12.3572
CHEMBL2413877	-7.357	1600	-7.8824
CHEMBL2418734	-7.059	4	-11.4212
CHEMBL2418737	-9.125	10.4	-10.8568
CHEMBL2436555	-5.492	10000	-6.8
CHEMBL3084528	-6.312	52	-9.90624
CHEMBL3084544	-6.267	74	-9.69784
CHEMBL3084636	-5.214	421	-8.67098
CHEMBL3084648	-7.056	661	-8.40453
CHEMBL3085528	-6	0.16	-13.3224
CHEMBL3086745	-6.914	225.3	-9.04024
CHEMBL3086748	-7.011	0.82	-12.3572
CHEMBL3086750	-6.872	3.5	-11.5001
CHEMBL3086755	-7.397	0.32	-12.913
CHEMBL3086758	-5.953	1.59	-11.9661
CHEMBL3104093	-6.558	10000	-6.8
CHEMBL3137319	-6.213	0.1259	-13.464
CHEMBL3219614	-5.426	1.09	-12.1891
CHEMBL3219616	-6.884	0.64	-12.5036
CHEMBL3219942	-3.656	1540	-7.90497
CHEMBL3236485	-7.921	375	-8.73932
CHEMBL3236486	-5.609	375	-8.73932
CHEMBL3262546	-7.089	1.05	-12.2112
CHEMBL3262550	-6.341	100	-9.52
CHEMBL3262552	-7.884	33.4	-10.1677
CHEMBL3264441	-8.067	26.5	-10.3044
CHEMBL3287467	-5.466	112	-9.45306
CHEMBL3309506	-5.199	1.23	-12.1177
CHEMBL3319083	-5.354	100000	-5.44
CHEMBL3319084	-5.565	5.7	-11.212
CHEMBL3323516	-4.502	4690	-7.2472
CHEMBL3323522	-5.088	4450	-7.27823
CHEMBL3325957	-8.154	0.7	-12.4507
CHEMBL3326221	-5.414	6.4	-11.1436
CHEMBL3326228	-7.413	0.39	-12.7962
CHEMBL3326230	-7.695	3.1	-11.5717
CHEMBL3326232	-8.616	0.36	-12.8434
CHEMBL3361419	-4.738	688	-8.38088
CHEMBL3409110	-5.871	12	-10.7723
CHEMBL3409115	-5.278	294	-8.88305
CHEMBL3596363	-5.129	788	-8.30072
CHEMBL3596370	-5.551	422	-8.66958
CHEMBL3665421	-5.867	2500	-7.6188
CHEMBL3665435	-6.388	17385	-6.47336
CHEMBL3665444	-6.381	15750	-6.5317
CHEMBL3670297	-5.203	11670	-6.70878
CHEMBL3691865	-4.757	0.53	-12.615
CHEMBL3695222	-5.566	12100	-6.68741
CHEMBL3695234	-6.308	3330	-7.44948
CHEMBL3695269	-4.888	3341	-7.44753
CHEMBL3698776	-6.726	1663	-7.85959
CHEMBL3698834	-5.271	2053	-7.73515
CHEMBL3698840	-4.507	1397	-7.96253
CHEMBL3698847	-5.579	5254	-7.18013
CHEMBL3698857	-6.65	6758	-7.03145
CHEMBL3698894	-7.716	57791	-5.76387
CHEMBL3758348	-7.912	3.2	-11.553
CHEMBL3759238	-5.842	0.38	-12.8115
CHEMBL3759660	-6.307	1.5	-12.0005
CHEMBL3785605	-6.987	49.1	-9.94013
CHEMBL3786338	-5.768	58.2	-9.8397
CHEMBL3786545	-7.442	3480	-7.42345
CHEMBL3786675	-4.807	0.692	-12.4575
CHEMBL3786946	-8.097	450	-8.63163
CHEMBL3808879	-6.07	10000	-6.8
CHEMBL3809687	-4.17	10000	-6.8
CHEMBL3810282	-4.913	10000	-6.8
CHEMBL3889749	-6.903	10000	-6.8
CHEMBL3889993	-9.092	10	-10.88
CHEMBL3890527	-4.744	6.18	-11.1643
CHEMBL3890935	-5.583	1902	-7.78027
CHEMBL3890980	-8.957	10	-10.88
CHEMBL3893866	-5.845	10	-10.88
CHEMBL3894898	-7.105	2.43	-11.7156
CHEMBL3898034	-6.672	480.75	-8.59259
CHEMBL3898676	-6.057	10000	-6.8
CHEMBL3904569	-5.765	10000	-6.8
CHEMBL3905743	-8.65	10	-10.88
CHEMBL3907138	-7.6	861	-8.2484
CHEMBL3908565	-7.672	10	-10.88
CHEMBL3908975	-5.212	10000	-6.8
CHEMBL3911517	-9.806	10	-10.88
CHEMBL3916056	-6.892	10	-10.88
CHEMBL3919062	-7.652	3.3	-11.5348
CHEMBL3919938	-7.156	2.65	-11.6644
CHEMBL3920864	-6.916	7717.5	-6.95303
CHEMBL3920943	-5.202	10	-10.88
CHEMBL3921673	-4.617	10	-10.88
CHEMBL3924824	-5.045	1890	-7.78401
CHEMBL3926713	-6.106	10000	-6.8
CHEMBL3927136	-4.955	0.15	-13.3605
CHEMBL3928651	-5.152	1215	-8.04498
CHEMBL3929120	-5.615	220	-9.05431
CHEMBL3929973	-7.228	10	-10.88
CHEMBL3930269	-6.307	10	-10.88
CHEMBL3934183	-5.929	82	-9.63721
CHEMBL3935092	-8.981	10	-10.88
CHEMBL3936891	-5.885	58	-9.84174
CHEMBL3937167	-7.063	392.215	-8.71281
CHEMBL3937815	-4.487	2010	-7.74765
CHEMBL3938671	-5.525	10	-10.88
CHEMBL3941359	-7.548	10	-10.88
CHEMBL3942233	-8.291	15.8	-10.6098
CHEMBL3944286	-6.561	6252	-7.07741
CHEMBL3946273	-6.151	892	-8.2275
CHEMBL3949332	-7.206	10	-10.88
CHEMBL3949382	-9.203	10	-10.88
CHEMBL3951093	-4.187	10000	-6.8
CHEMBL3952629	-6.231	10	-10.88
CHEMBL3956478	-5.635	10	-10.88
CHEMBL3959336	-5.684	0.631	-12.512
CHEMBL3959852	-5.558	10000	-6.8
CHEMBL3959941	-7.182	640	-8.4236
CHEMBL3964093	-5.844	10	-10.88
CHEMBL3966641	-6.318	0.6	-12.5417
CHEMBL3972887	-5.343	10	-10.88
CHEMBL3977132	-6.773	10	-10.88
CHEMBL3981257	-5.099	10	-10.88
CHEMBL4060795	-5.925	16.009	-10.6021
CHEMBL4062483	-8.253	3.25475	-11.543
CHEMBL4065924	-6.545	54.3	-9.88067
CHEMBL4070750	-6.759	6.47	-11.1372
CHEMBL4071332	-6.375	30.8	-10.2156
CHEMBL4082879	-4.723	1000	-8.16
CHEMBL4083571	-8.325	557	-8.50564
CHEMBL4083911	-5.503	17.5	-10.5495
CHEMBL4083940	-6.173	0.578	-12.5638
CHEMBL4093848	-8.111	523	-8.54284
CHEMBL4098662	-5.711	2.5	-11.6988
CHEMBL4103044	-5.813	0.455	-12.7051
CHEMBL4110417	-4.935	1544.07	-7.90341
CHEMBL4111936	-5.388	7.42	-11.0563
CHEMBL4113984	-5.636	3386.17	-7.4396
CHEMBL4114012	-5.855	982.2	-8.17061
CHEMBL4114055	-6.042	0.098	-13.6119

## Sheet: rRNA
ID	Docking Score(Kcal/mol)	ki (mol/L)	Expt. Binding Free Energy (Kcal/mol)
CHEMBL176	-7.113	1400	-7.96127
CHEMBL1747	-7.493	1500	-7.92052
CHEMBL109265	-7.437	174000	-5.11285
CHEMBL110902	-6.538	241000	-4.92046
CHEMBL111605	-5.229	60000	-5.74171
CHEMBL159312	-7.811	588000	-4.39365
CHEMBL159327	-9.24	1000000	-4.08
CHEMBL159360	-6.251	278000	-4.8361
CHEMBL159538	-7.572	508000	-4.48003
CHEMBL159671	-5.382	1000000	-4.08
CHEMBL159719	-6.102	122000	-5.32255
CHEMBL159745	-7.166	214000	-4.99064
CHEMBL159768	-9.167	221000	-4.97163
CHEMBL159794	-7.448	110000	-5.38371
CHEMBL159812	-7.591	439000	-4.56625
CHEMBL159895	-8.478	1000000	-4.08
CHEMBL159964	-8.153	500000	-4.4894
CHEMBL159966	-7.929	108000	-5.39454
CHEMBL160012	-6.405	1000000	-4.08
CHEMBL160064	-5.968	1000000	-4.08
CHEMBL160068	-5.8	672000	-4.31478
CHEMBL160094	-9.212	1000000	-4.08
CHEMBL160118	-8.723	105000	-5.41118
CHEMBL160150	-7.343	914000	-4.13311
CHEMBL160202	-7.385	1000000	-4.08
CHEMBL161246	-5.949	1000000	-4.08
CHEMBL161305	-8.694	1000000	-4.08
CHEMBL161420	-7.601	281000	-4.82976
CHEMBL162138	-4.417	1000000	-4.08
CHEMBL163292	-5.378	117000	-5.34727
CHEMBL163321	-5.107	575000	-4.40685
CHEMBL163487	-5.301	237000	-4.93034
CHEMBL184618	-8.355	19	-10.5009
CHEMBL197808	-8.262	35000	-6.06007
CHEMBL198549	-7.369	315000	-4.7623
CHEMBL215226	-7.242	14520	-6.57973
CHEMBL221572	-6.233	20675	-6.37099
CHEMBL223520	-7.394	18000	-6.45283
CHEMBL301721	-8.668	1700	-7.84659
CHEMBL325535	-6.469	67000	-5.67654
CHEMBL347814	-7.748	535000	-4.44944
CHEMBL348991	-8.513	123000	-5.31773
CHEMBL349335	-7.318	239000	-4.92538
CHEMBL349417	-6.261	1000000	-4.08
CHEMBL349892	-6.865	380000	-4.65149
CHEMBL351251	-5.687	301000	-4.78915
CHEMBL351603	-4.69	159000	-5.1661
CHEMBL352091	-8.382	308000	-4.77557
CHEMBL370143	-7.809	230	-9.02805
CHEMBL371080	-7.201	10000	-6.8
CHEMBL371237	-8.089	88000	-5.5155
CHEMBL371500	-8.119	2000	-7.7506
CHEMBL384124	-7.011	5530	-7.14989
CHEMBL412096	-7.924	1500	-7.92052
CHEMBL414633	-5.301	243000	-4.91558
CHEMBL427409	-7.18	6730	-7.0339
CHEMBL436036	-5.101	224000	-4.96366
CHEMBL436502	-7.721	241000	-4.92046
CHEMBL445402	-7.053	27000	-6.21335
CHEMBL451191	-8.503	1000000	-4.08
CHEMBL605012	-6.924	27000	-6.21335
CHEMBL606550	-7.189	260	-8.95564
CHEMBL606551	-7.76	28000	-6.19187
CHEMBL606552	-6.731	100000	-5.44
CHEMBL606759	-6.145	1000000	-4.08
CHEMBL1159506	-8.495	700	-8.37067
CHEMBL1159782	-7.982	1700	-7.84659

[truncated: 1 more sheets: VEGFR2]
